# Supplementary material for: Classification of Myoviridae bacteriophages using protein sequence similarity
Source: BMC Microbiol. 2009 Oct 26;9:224. doi: 10.1186/1471-2180-9-224 (PMC2771037; doi:10.1186/1471-2180-9-224)
Supplement: Additional file 1 — CoreExtractor comparison of Myoviridae phages. A. This Excel figure shows relative correlation scores (above 10%), based on the number of homologous proteins between two phages. Colour tags are added to visualize these correlations (from green to red for increasing correlation scores). B. Corresponding dissimilarity matrix. [file 1471-2180-9-224-S1.XLSX]

## Sheet: matrix
	AC-Namen	phage T7	phage phiA1122	Berlin	phage T3	phage phiYeO3-12	phage K1F	phage VP4	phage gh-1	phage syn5	phage P-SSP7	phage P60	phage SP6	phage K1-5	Era103	phage phiKMV	phage LKD16	phage LKA1	phage P22	phage ST104	phage ST64T	phage HK620	phage Sf6	phage APSE-1	phage BIP-1	phage BMP-1	phage BPP-1	phage BcepC6B	Phage phiV10	epsilon15	virus P1	phage GA-1	phage B103	phage phi29	phage Cp-1	phage 44AHJD	phage phiP68	phage 66	phage C1	phage PaP2	phage 119X	phage VP2	phage VP5	phage KS7	phage setp3	phage PaP3	phage Mx8	phage Pf-WMP4	phage ST64B
phage T7	NC_001604	60	53	44	44	42	39	29	33	0	13	10	10	13	10	6	5	7	0	0	0	0	1	0	0	0	0	0	0	0	0	0	0	0	0	0	0	0	0	0	0	0	0	0	0	4	2	0	0
phage phiA1122	NC_004777	48	49	40	40	38	37	25	30	0	11	9	9	12	10	5	5	6	0	0	0	0	1	0	0	0	0	0	0	0	0	0	0	0	0	0	0	0	0	0	0	0	0	0	0	2	2	0	0
Berlin	NC_008694	38	37	45	38	38	34	25	28	0	12	12	8	8	9	6	6	5	0	0	0	0	1	0	0	0	0	0	0	0	0	0	0	0	0	0	0	0	0	0	0	0	0	0	0	4	0	0	0
phage T3	NC_003298	43	42	43	55	53	38	30	31	0	14	14	11	11	11	7	7	6	0	0	0	0	1	0	0	0	0	0	0	0	0	0	0	0	0	0	0	0	0	0	0	0	0	0	0	4	0	0	0
phage phiYeO3-12	NC_001271	45	44	47	56	58	41	32	33	0	15	13	10	10	13	8	8	6	0	0	0	0	1	0	0	0	0	0	0	0	0	0	0	0	0	0	0	0	0	0	0	0	0	1	0	5	0	0	0
phage K1F	NC_007456	31	31	30	29	30	43	22	26	0	9	9	9	10	9	5	5	5	0	0	0	0	1	0	0	0	0	0	1	1	0	1	0	0	0	0	0	0	0	0	0	0	0	1	0	2	0	1	0
phage VP4	NC_007149	22	22	22	24	23	22	31	25	0	9	8	8	6	7	5	5	6	0	0	0	0	1	0	0	0	0	0	0	0	0	0	0	0	0	0	0	0	0	0	0	0	0	0	0	2	0	2	0
phage gh-1	NC_004665	25	25	24	24	25	23	24	41	0	9	9	7	6	8	7	6	7	0	0	0	0	1	0	0	0	0	0	0	0	0	0	0	0	0	0	0	0	0	0	0	0	0	0	0	2	0	0	0
phage syn5	NC_009531	10	10	10	10	10	10	10	10	0	20	27	8	8	9	6	6	5	0	0	0	0	1	0	0	0	0	0	0	1	0	0	0	0	0	0	0	0	0	0	0	0	0	0	0	3	0	1	0
phage P-SSP7	NC_006882	9	9	9	9	10	9	10	9	0	52	15	7	8	7	6	6	6	0	0	0	0	1	0	1	1	1	0	0	0	0	0	0	0	0	0	0	0	0	0	0	0	0	0	0	1	0	1	0
phage P60	NC_003390	13	12	11	12	12	12	11	12	0	23	79	8	8	9	6	6	5	0	0	0	0	1	0	1	1	1	0	0	0	0	0	0	0	0	0	0	0	0	0	0	0	0	0	0	3	0	0	0
phage SP6	NC_004831	8	8	7	7	7	10	7	7	0	8	7	52	42	24	8	8	9	1	1	1	0	1	0	1	1	1	0	0	0	0	0	0	0	0	0	0	0	0	0	0	0	0	1	0	3	0	1	0
phage K1-5	NC_008152	10	9	7	7	7	11	6	6	0	8	7	44	52	25	9	9	7	0	0	1	1	2	0	0	0	0	0	0	0	0	2	0	0	0	0	0	0	0	0	0	0	0	0	0	3	0	1	0
Era103	NC_009014	9	9	9	8	9	8	7	8	0	7	8	23	24	52	8	8	6	1	1	0	0	1	1	0	0	0	0	0	0	0	0	1	1	0	0	0	0	2	0	0	1	1	1	0	3	1	0	0
phage phiKMV	NC_005045	5	5	6	6	7	6	5	7	0	6	5	8	9	9	49	48	24	1	1	0	0	1	1	0	0	0	0	0	0	0	0	1	1	0	0	0	0	0	0	0	0	0	0	0	2	0	1	0
phage LKD16	AM_265638	6	6	6	6	7	5	5	7	0	6	5	8	8	9	49	53	26	1	1	0	0	1	1	0	0	0	0	0	0	0	0	1	1	0	0	0	0	0	0	0	0	0	0	0	2	0	1	0
phage LKA1	AM_265639	6	6	5	5	5	6	6	7	0	5	4	8	6	7	25	26	56	0	1	0	0	1	0	0	0	0	0	0	0	0	0	0	0	0	0	0	0	0	0	0	0	0	0	0	2	0	0	0
phage P22	NC_002371	0	0	0	0	0	0	0	0	0	0	0	1	0	1	1	1	0	71	50	44	33	29	13	1	1	1	1	2	3	0	0	1	1	0	0	0	0	0	0	0	0	0	3	0	1	0	0	4
phage ST104	NC_005841	0	0	0	0	0	0	0	0	0	0	0	1	0	1	1	1	1	47	63	43	28	26	11	1	1	2	0	2	2	0	0	1	1	0	0	0	0	0	0	0	0	0	1	0	1	1	0	3
phage ST64T	NC_004348	0	0	0	0	0	0	0	0	0	0	0	1	0	0	0	0	0	44	43	65	30	26	11	1	1	2	1	2	2	0	0	0	0	0	0	0	0	0	0	0	0	0	1	0	1	0	0	3
phage HK620	NC_002730	0	0	0	0	0	0	0	0	0	0	0	0	0	0	0	0	0	31	26	29	58	34	13	2	2	2	2	2	4	0	0	0	0	0	0	0	0	0	0	0	0	0	1	0	0	0	0	3
phage Sf6	NC_005344	0	0	0	0	0	0	0	0	0	0	0	0	0	0	0	0	0	28	24	26	35	65	14	1	1	1	2	3	2	0	0	0	0	0	0	0	0	0	0	0	0	0	1	0	0	0	0	3
phage APSE-1	NC_000935	0	0	0	0	0	0	0	0	0	0	0	0	0	1	1	1	0	17	15	14	20	20	54	8	8	9	6	0	0	0	0	1	1	0	0	0	0	0	0	0	0	0	6	0	1	0	0	1
phage BIP-1	NC_005809	0	0	0	0	0	0	0	0	0	1	1	1	0	0	0	0	0	1	1	1	2	1	8	48	47	48	15	9	9	0	0	0	0	0	0	0	0	0	0	0	4	4	5	0	0	1	0	1
phage BMP-1	NC_005808	0	0	0	0	0	0	0	0	0	1	1	1	0	0	0	0	0	1	1	1	2	1	8	47	47	47	15	9	9	0	0	0	0	0	0	0	0	0	0	0	4	4	5	0	0	0	0	1
phage BPP-1	NC_005357	0	0	0	0	0	0	0	0	0	1	1	1	0	0	0	0	0	1	1	1	2	1	8	48	47	49	15	9	9	0	0	0	0	0	0	0	0	0	0	0	4	4	5	0	0	0	0	1
phage BcepC6B	NC_005887	0	0	0	0	0	0	0	0	0	0	0	0	0	0	0	0	0	1	0	1	2	2	5	16	16	16	45	11	10	0	0	0	0	0	0	0	0	0	0	0	6	6	4	0	0	1	0	0
Phage phiV10	NC_007804	0	0	0	0	0	1	0	0	0	0	0	0	0	0	0	0	0	2	2	1	2	4	0	9	9	9	11	56	40	0	0	0	0	0	0	0	0	0	0	0	4	4	0	0	0	1	0	1
epsilon15	NC_004775	0	0	0	0	0	1	1	0	0	0	0	0	0	0	0	0	0	3	3	2	4	2	0	9	9	9	12	40	51	0	0	0	0	0	0	0	0	0	0	0	5	5	0	0	0	0	0	1
virus P1	NC_002515	0	0	0	0	0	0	0	0	0	0	1	0	0	0	0	0	0	0	0	0	0	0	0	0	0	0	0	0	0	11	2	1	1	1	0	0	0	0	0	0	0	0	0	0	0	0	0	0
phage GA-1	NC_002649	0	0	0	0	0	1	0	0	0	0	0	0	1	0	0	0	0	0	0	0	0	0	0	0	0	0	0	0	0	1	35	13	14	6	2	2	2	2	0	0	0	0	0	0	0	0	0	0
phage B103	NC_004165	0	0	0	0	0	0	0	0	0	0	0	0	0	0	0	0	0	1	1	0	0	0	1	0	0	0	0	0	0	1	12	17	16	5	2	2	2	2	0	0	0	0	1	0	0	0	0	0
phage phi29	NC_001423	0	0	0	0	0	0	0	0	0	0	0	0	0	1	0	1	0	1	1	0	0	0	1	0	0	0	0	0	0	1	14	16	27	5	1	1	1	0	0	0	0	0	1	0	0	0	0	0
phage Cp-1	NC_001825	0	0	0	0	0	0	0	0	0	0	0	0	0	0	0	0	0	0	0	0	0	0	0	0	0	0	0	0	0	0	8	7	9	28	3	3	3	0	0	0	0	0	0	0	0	0	0	0
phage 44AHJD	NC_004678	0	0	0	0	0	0	0	0	0	0	0	0	0	0	0	0	0	0	0	0	0	0	0	0	0	0	0	0	0	0	2	3	2	2	19	20	20	6	0	0	0	0	0	0	0	0	0	0
phage phiP68	NC_004679	0	0	0	0	0	0	0	0	0	0	0	0	0	0	0	0	0	0	0	0	0	0	0	0	0	0	0	0	0	0	2	3	2	2	19	21	21	6	0	0	0	0	0	0	0	0	0	0
phage 66	NC_007046	0	0	0	0	0	0	0	0	0	0	0	0	0	0	0	0	0	0	0	0	0	0	0	0	0	0	0	0	0	0	2	3	2	2	23	26	27	7	0	0	0	0	0	0	0	0	0	0
phage C1	NC_004814	0	0	0	0	0	0	0	0	0	0	0	0	0	1	0	0	0	0	0	0	0	0	0	0	0	0	0	0	0	0	2	2	1	0	7	7	7	20	0	0	0	0	0	0	0	0	0	0
phage PaP2	NC_005884	0	0	0	0	0	0	0	0	0	0	0	0	0	0	0	0	0	0	0	0	0	0	0	0	0	0	0	0	0	0	0	0	0	0	0	0	0	0	58	54	0	0	0	0	0	1	0	0
phage 119X	NC_007807	0	0	0	0	0	0	0	0	0	0	0	0	0	0	0	0	0	0	0	0	0	0	0	0	0	0	0	0	0	0	0	0	0	0	0	0	0	0	51	51	0	0	0	0	0	0	0	0
phage VP2	NC_005879	0	0	0	0	0	0	0	0	0	0	0	0	0	1	0	0	0	0	0	0	0	0	0	4	4	5	5	6	5	0	0	0	0	0	0	0	0	0	0	0	47	45	0	0	0	1	0	0
phage VP5	NC_005891	0	0	0	0	0	0	0	0	0	0	0	0	0	1	0	0	0	0	0	0	0	0	0	4	4	5	5	6	5	0	0	0	0	0	0	0	0	0	0	0	44	45	0	0	0	1	0	0
phage KS7	NC_006940	0	0	0	0	0	1	0	0	0	0	0	2	0	0	0	0	0	4	3	2	1	1	7	6	6	6	5	0	0	0	0	1	1	0	0	0	0	0	0	0	1	1	59	0	0	0	0	0
phage setp3	NC_009232	1	1	0	0	1	1	0	1	0	0	0	1	0	1	0	0	0	2	4	1	1	2	6	5	5	5	4	0	0	0	0	1	1	0	0	0	0	0	0	0	1	1	44	0	0	0	0	0
phage PaP3	NC_004466	3	3	3	3	3	3	3	2	0	1	4	4	3	3	3	3	3	1	1	1	0	0	1	0	0	0	0	0	0	0	0	0	0	0	0	0	0	0	0	0	0	0	0	0	71	0	1	0
phage Mx8	NC_003085	1	1	0	0	0	0	0	0	0	0	0	0	0	1	0	0	0	0	0	0	0	0	0	0	0	1	1	1	0	0	0	0	0	0	0	0	0	0	1	0	1	1	0	0	0	86	0	0
phage Pf-WMP4	NC_008367	0	0	0	0	0	1	2	0	0	1	0	1	1	0	0	0	0	0	0	0	0	0	0	0	0	0	0	0	0	0	0	0	0	0	0	0	0	0	0	0	0	0	0	0	0	0	45	0
phage ST64B	NC_004313	0	0	0	0	0	0	0	0	0	0	0	0	0	0	0	0	0	3	4	3	4	2	1	1	1	1	0	1	1	0	0	0	0	0	0	0	0	0	0	0	0	0	0	0	0	0	0	54
phage F116	NC_006552	0	0	0	0	0	0	0	0	0	0	0	0	0	0	0	0	0	1	0	1	5	3	0	0	0	0	1	2	1	0	0	1	0	0	0	0	0	0	0	0	1	1	0	0	0	2	0	0
phage Bcep22	NC_005262	0	0	0	0	1	0	0	0	0	0	0	0	0	1	0	0	0	0	0	0	0	1	0	0	0	0	1	0	2	0	0	0	0	0	0	0	0	0	0	0	0	0	0	0	0	2	0	1
phage VpV262	NC_003907	1	1	1	1	1	1	1	2	0	1	2	1	1	3	0	0	0	0	0	0	0	0	0	0	0	0	0	0	0	0	0	0	0	0	0	0	0	1	0	0	1	1	1	0	1	0	1	0
phage SIO1	NC_002519	3	3	3	3	3	3	3	3	0	3	6	2	2	2	0	0	0	0	0	0	1	1	0	0	0	0	0	0	0	0	0	0	0	0	0	0	0	0	0	0	0	0	0	0	2	1	3	0
phage N4	NC_008720	1	1	1	1	1	1	0	1	0	1	2	0	0	0	1	1	1	1	1	1	0	1	0	3	3	3	0	1	1	0	0	0	0	0	0	0	0	0	0	0	0	0	0	0	0	0	0	0
phage 69	NC_007048	0	0	0	0	0	0	0	0	0	0	0	0	0	0	0	0	0	0	0	0	1	1	0	0	0	0	1	1	0	0	0	0	0	0	3	3	3	0	0	0	0	0	0	0	0	1	0	2
phage phi 11	NC_004615	0	0	0	0	0	0	0	0	0	0	0	0	0	0	0	0	0	0	0	0	1	1	0	0	0	0	1	1	0	0	0	0	0	0	3	3	3	0	0	0	0	0	0	0	0	1	0	3
phage 53	NC_007049	0	1	0	0	0	0	0	0	0	0	1	0	0	0	0	0	0	0	0	0	1	1	0	1	1	1	1	1	0	0	0	0	0	0	3	3	3	0	0	0	0	0	0	0	0	1	0	2
phage phiETA2	NC_008798	0	1	0	0	0	0	0	0	0	0	1	0	0	0	0	0	0	0	0	0	1	1	0	1	1	1	2	0	0	0	0	0	0	0	3	3	3	0	0	0	0	0	0	0	0	0	0	0
phage phiNM]	NC_008583	0	1	0	0	0	0	0	0	0	0	1	0	0	0	0	0	0	0	0	0	2	1	0	1	1	1	1	0	0	0	0	0	0	0	3	3	3	0	0	0	0	0	0	0	0	0	0	1
phage 85	NC_007050	0	1	0	0	0	0	0	0	0	0	1	0	0	0	0	0	0	0	0	0	0	0	1	1	1	1	1	0	1	0	0	0	0	0	4	4	4	1	0	0	0	0	0	0	0	0	0	1
phage 187	NC_007047	0	0	0	0	0	0	0	0	0	0	0	0	0	0	0	0	0	0	0	0	2	1	0	0	0	0	2	0	0	0	0	0	0	0	2	2	2	0	0	0	0	0	1	0	0	0	0	1
phage 92	NC_007064	0	0	0	0	0	0	0	0	0	0	0	0	0	0	0	0	0	0	0	0	1	1	1	0	0	0	0	2	1	0	0	0	0	0	3	3	3	0	0	0	0	0	0	0	0	1	0	3
phage 52A	NC_007062	0	0	0	0	0	0	0	0	0	0	0	0	0	0	0	0	0	0	0	0	0	0	1	0	0	0	0	1	0	0	0	0	0	0	3	3	3	0	0	0	0	0	0	0	0	1	0	2
phage phiETA3	NC_008799	0	0	0	0	0	0	0	0	0	0	0	0	0	0	0	0	0	0	0	0	0	1	0	0	0	0	1	0	0	0	0	0	0	0	3	3	3	0	0	0	0	0	0	0	0	0	0	1
phage 88	NC_007063	0	0	0	0	0	0	0	0	0	0	0	0	0	1	0	0	0	0	0	0	1	1	1	0	0	0	0	2	1	0	0	0	0	0	3	3	3	1	0	0	0	0	0	0	0	1	0	2
phage 29]	NC_007061	0	0	0	0	0	0	0	0	0	0	0	0	0	0	0	0	0	0	0	0	1	0	0	0	0	0	0	0	0	0	0	0	0	0	3	3	3	0	0	0	0	0	0	0	0	0	0	1
phage 55	NC_007060	0	0	0	0	0	0	0	0	0	0	0	0	0	0	0	0	0	0	0	0	1	0	0	0	0	0	0	0	0	0	0	0	0	0	3	3	3	0	0	0	0	0	0	0	0	0	0	0
phage X2	NC_007065	0	0	0	0	0	0	0	0	0	0	0	0	0	0	0	0	0	0	0	0	1	1	1	0	0	0	0	1	0	0	0	0	0	0	4	4	4	1	0	0	0	0	0	0	0	1	0	1
phage 96	NC_007057	0	1	0	0	0	0	0	0	0	0	1	0	0	0	0	0	0	0	0	0	0	0	1	0	0	0	0	1	0	0	0	0	0	0	3	3	3	0	0	0	0	0	0	0	0	1	0	2
phage 71]	NC_007059	0	0	0	0	0	0	0	0	0	0	0	0	0	0	0	0	0	0	0	0	2	1	1	0	0	0	0	0	0	0	0	0	0	0	3	3	3	0	0	0	0	0	0	0	0	0	0	1
phage 37	NC_007055	0	0	0	0	0	0	0	0	0	0	1	1	1	0	0	0	0	0	0	0	1	1	0	1	1	1	1	2	1	1	0	1	1	0	3	3	3	0	0	0	0	0	0	0	0	1	0	0
phage CNPH82	NC_008722	0	1	0	0	0	0	0	0	0	0	1	0	0	0	0	0	0	0	0	0	1	2	1	1	1	1	1	0	0	0	0	1	1	0	2	2	2	0	0	0	0	0	0	0	1	0	0	0
phage PH15	NC_008723	0	1	0	0	0	0	0	0	0	0	0	0	0	0	0	0	0	0	0	0	1	2	1	1	1	1	1	0	0	0	0	1	1	0	2	2	2	0	0	0	0	0	0	0	0	0	0	1
phage EW	NC_007056	0	0	0	0	0	0	0	0	0	0	0	0	0	0	0	0	0	0	0	0	2	2	2	1	1	1	1	0	0	2	0	0	0	0	2	2	2	0	0	0	0	0	0	0	0	0	0	0
phage 77	NC_005356	0	1	0	0	0	0	0	0	0	0	1	0	0	0	0	0	0	0	0	0	2	0	0	1	1	1	0	1	0	0	0	0	0	0	1	1	1	0	0	0	0	0	0	0	0	1	0	2
phage phiNM3	NC_008617	0	0	0	0	0	0	0	0	0	0	0	0	0	0	0	0	0	0	0	1	2	1	0	0	0	0	0	0	1	0	0	0	0	0	1	1	1	0	0	0	0	0	0	0	0	0	0	2
phage phiPVL108	NC_008689	0	0	0	0	0	0	0	0	0	0	0	0	0	0	0	0	0	0	0	0	1	0	0	0	0	0	0	0	0	0	0	0	0	0	1	1	1	0	0	0	0	0	0	0	0	0	0	4
phage phi 13	NC_004617	0	0	0	0	0	0	0	0	0	0	0	0	0	0	0	0	0	0	0	0	1	0	0	0	0	0	0	0	0	0	0	0	0	0	1	1	1	0	0	0	0	0	0	0	0	0	0	2
phage phiN315	NC_004740	0	1	0	0	0	0	0	0	0	0	1	0	0	0	0	0	0	0	0	1	1	1	0	0	0	0	0	0	0	0	0	0	0	0	1	1	1	0	0	0	0	0	0	0	0	0	0	1
phage PVL	NC_002321	0	0	0	0	0	0	0	0	0	0	0	0	0	0	0	0	0	0	0	1	1	1	0	0	0	0	0	0	1	0	0	0	0	0	1	1	1	0	0	0	0	0	0	0	0	0	0	3
phage phi ETA]	NC_003288	0	0	0	0	0	0	0	0	0	0	0	0	0	0	0	0	0	0	0	0	1	0	0	0	0	0	0	0	0	0	0	0	0	0	3	3	3	0	0	0	0	0	0	0	0	0	0	2
phage 47	NC_007054	0	1	0	0	0	0	0	0	0	0	1	0	0	0	0	0	0	1	0	0	0	0	6	5	5	5	4	2	0	0	0	0	0	0	2	2	2	0	0	0	0	0	4	0	0	2	0	3
phage phi 12	NC_004616	0	1	0	0	0	0	0	0	0	0	1	0	0	0	0	0	0	0	0	0	0	0	5	5	5	5	4	0	0	0	0	0	0	0	2	2	2	0	0	0	0	0	4	0	0	0	0	4
phage phiSLT	NC_002661	0	0	0	0	0	0	0	0	0	0	0	0	0	0	0	0	0	0	0	0	0	1	2	1	1	1	1	0	0	0	0	0	0	0	2	2	2	0	0	0	0	0	1	0	0	0	0	4
phage 3A	NC_007053	0	1	0	0	0	0	0	0	0	0	1	0	0	0	0	0	0	0	0	0	0	0	6	4	4	4	4	0	0	0	0	0	0	0	2	2	2	0	0	0	0	0	4	0	0	0	0	3
phage 42e	NC_007052	0	0	0	0	0	0	0	0	0	0	0	0	0	0	0	0	0	0	0	0	0	0	2	2	2	2	2	1	0	0	0	0	0	0	2	2	2	0	0	0	0	0	2	0	0	1	0	6
phage Tuc2009	NC_002703	0	0	0	0	0	0	0	0	0	0	0	0	0	0	0	0	0	0	0	0	0	1	0	0	0	0	0	0	0	0	0	2	1	1	0	0	0	0	0	0	0	0	0	0	0	0	0	0
phage TP901-1	NC_002747	0	0	0	0	0	0	0	0	0	0	0	0	0	0	0	0	0	1	0	0	0	1	0	0	0	0	0	0	0	0	0	1	1	1	0	0	0	0	0	0	0	0	0	0	0	0	0	0
phage ul36	NC_004066	0	0	0	0	0	0	0	0	0	0	0	0	0	0	0	0	0	0	1	1	1	3	0	0	0	0	0	0	0	0	0	1	1	1	0	0	0	0	0	0	0	0	0	0	0	0	0	0
phage r1t	NC_004302	0	0	0	0	0	0	0	0	0	0	0	0	0	1	0	0	0	0	0	0	0	0	0	0	0	0	0	1	0	0	0	0	0	0	0	0	0	1	0	0	0	0	0	0	0	1	0	0
phage phi LC3	NC_005822	0	0	0	0	0	0	0	0	0	0	0	0	0	0	0	0	0	0	0	0	0	0	0	0	0	0	0	0	0	0	0	1	1	1	0	0	0	0	0	0	0	0	0	0	0	0	0	0
phage bIL286	NC_002667	0	0	0	0	0	0	0	0	0	0	0	0	0	0	0	0	0	0	1	1	1	3	0	0	0	0	0	0	0	0	0	0	0	0	0	0	0	0	0	0	0	0	0	0	0	0	0	4
phage BK5-T	NC_002796	0	0	0	0	0	0	0	0	0	0	0	0	0	0	0	0	0	0	0	0	0	0	0	0	0	0	0	1	0	0	0	0	0	0	0	0	0	0	0	0	0	0	0	0	0	1	0	3
phage 4268	NC_004746	0	0	0	0	0	0	0	0	0	0	0	0	0	1	0	0	0	0	0	0	0	0	0	0	0	0	0	0	0	0	0	0	0	1	0	0	0	0	0	0	0	0	0	0	0	0	0	4
phage bIL309	NC_002668	0	0	0	0	0	0	0	0	0	0	0	0	0	0	0	0	0	0	0	0	0	0	0	0	0	0	0	0	1	0	0	0	0	0	0	0	0	0	0	0	0	0	0	0	0	0	0	2
phage bIL285	NC_002666	0	0	0	0	0	0	0	0	0	0	0	0	0	0	0	0	0	1	0	0	0	1	0	0	0	0	0	0	0	0	0	0	0	0	0	0	0	0	0	0	0	0	0	0	0	0	0	1
phage O1205	NC_004303	0	0	0	0	0	0	0	0	0	0	0	0	0	0	0	0	0	0	0	0	0	0	0	0	0	0	2	1	1	0	0	0	0	2	0	0	0	1	0	0	0	0	0	0	0	0	0	0
phage 2972	NC_007019	0	0	0	0	0	0	0	0	0	0	1	0	0	0	0	0	0	0	0	0	0	0	0	0	0	0	1	0	0	0	0	0	0	0	0	0	0	0	0	0	0	0	0	0	0	0	0	0
phage Sfi11	NC_002214	0	0	0	0	0	0	0	0	0	0	1	0	0	0	0	0	0	0	0	0	0	0	0	0	0	0	1	0	0	1	0	0	0	2	0	0	0	1	0	0	0	0	0	0	0	0	0	0
phage Sfi21	NC_000872	0	0	0	0	0	0	0	0	0	0	0	0	0	0	0	0	0	0	0	0	1	0	0	0	0	0	1	0	0	0	0	0	0	1	0	0	0	0	0	0	0	0	0	0	0	0	0	1
phage Sfi19	NC_000871	0	0	0	0	0	0	0	0	0	0	1	0	0	0	0	0	0	0	0	0	0	0	0	0	0	0	0	0	0	1	0	0	0	1	0	0	0	0	0	0	0	0	0	0	0	0	0	3
phage DT1	NC_002072	0	0	0	0	0	0	0	0	0	0	0	0	0	0	0	0	0	0	0	0	0	0	0	0	0	0	1	0	0	0	0	0	0	0	0	0	0	0	0	0	0	0	0	0	0	0	0	3
phage Orion	NC_008197	1	1	0	1	1	1	0	0	0	0	0	0	0	1	0	0	0	0	0	0	0	0	0	0	0	0	0	0	0	0	0	0	0	0	0	0	0	0	0	0	0	0	1	0	0	0	0	0
phage PG1	NC_005259	1	1	0	1	1	1	0	0	0	0	0	0	0	1	0	0	0	0	0	0	0	0	0	0	0	0	0	0	0	0	0	0	0	0	0	0	0	0	0	0	0	0	1	0	0	0	0	0
phage Cooper	NC_008195	0	0	0	0	0	0	0	0	0	0	0	0	0	0	0	0	0	0	0	0	0	0	0	0	0	0	0	0	0	0	0	0	0	0	0	0	0	0	0	0	0	0	1	0	0	0	0	0
phage Qyrzula	NC_008204	0	0	0	0	0	0	0	0	0	0	1	0	0	0	0	0	0	0	0	0	0	0	0	0	0	0	0	1	1	0	0	0	0	0	0	0	0	0	0	0	0	0	1	0	0	0	0	1
phage Rosebush	NC_004684	0	0	0	0	0	0	0	0	0	0	1	0	0	0	0	0	0	0	0	0	0	0	0	0	0	0	0	1	1	0	0	0	0	0	0	0	0	0	0	0	0	0	1	0	0	0	0	1
phage 86	NC_008464	0	0	0	0	0	0	0	0	0	0	0	0	0	1	1	1	1	15	15	10	14	11	4	0	0	0	0	5	4	0	0	1	0	0	0	0	0	0	0	0	0	0	0	0	0	0	0	3
Stx2 converting bacteriophage II	NC_004914	0	0	0	0	0	0	0	0	0	0	1	0	0	1	2	2	0	27	24	20	26	19	4	2	2	2	1	11	9	1	0	1	0	0	0	0	0	0	0	0	0	0	0	0	0	0	0	7
Stx1 converting bacteriophage	NC_004913	0	0	0	0	0	0	0	0	0	0	1	0	0	1	2	2	0	27	25	21	25	20	3	2	2	2	1	11	9	1	0	1	0	0	0	0	0	0	0	0	0	0	0	0	0	0	0	7
Phage phi 4795	NC_004813	0	0	0	0	0	0	0	0	0	0	0	0	0	1	1	1	0	12	11	5	10	7	4	2	2	2	0	3	2	0	0	1	0	0	0	0	0	0	0	0	0	0	0	0	0	1	0	2
phage lambda	NC_001416	0	0	0	0	0	0	1	0	0	0	0	0	0	0	0	0	0	3	3	3	3	3	1	0	0	0	0	2	1	0	0	0	0	0	0	0	0	0	0	0	0	0	0	0	0	0	0	2
phage L5	NC_001335	0	0	1	0	1	0	0	0	0	0	2	0	0	0	0	0	0	0	0	0	0	0	0	0	0	0	0	0	0	0	0	0	0	0	0	0	0	0	0	0	0	0	0	0	1	2	0	1
phage Che12	NC_008203	0	0	1	0	1	0	0	0	0	0	2	0	0	0	0	0	0	0	0	0	0	0	0	0	0	0	0	2	1	0	0	0	0	0	0	0	0	0	0	0	0	0	0	0	1	3	0	1
phage Bxz2	NC_004682	1	1	2	1	2	0	1	0	0	0	2	0	0	0	0	0	0	0	0	0	0	0	0	0	0	0	0	0	0	0	0	0	0	0	0	0	0	0	0	0	0	0	0	0	0	0	0	0
phage Bxb1	NC_002656	0	0	1	0	1	1	1	1	0	1	1	0	0	0	0	0	1	0	0	0	0	0	0	0	0	0	0	0	0	0	0	0	0	0	0	0	0	0	0	0	0	0	0	0	1	0	0	0
phage D29	NC_001900	0	0	0	0	0	0	0	0	0	0	1	0	0	0	0	0	0	0	0	0	0	0	0	0	0	0	0	1	1	0	0	0	0	0	0	0	0	0	0	0	0	0	0	0	0	0	0	1
phage sk1	NC_001835	0	0	0	0	0	0	0	0	0	0	0	0	0	0	0	0	0	0	0	0	0	0	0	0	0	0	0	0	0	0	0	0	0	0	0	0	0	0	0	0	0	0	0	0	0	0	0	2
phage 712	NC_008370	0	0	0	0	1	0	0	0	0	0	0	0	0	1	0	0	0	0	0	0	0	0	0	0	0	0	0	0	0	0	0	0	0	0	0	0	0	1	0	0	0	0	0	0	0	0	0	2
phage jj50	NC_008371	0	0	0	0	0	0	0	0	0	0	0	0	0	0	0	0	0	0	0	0	0	0	0	0	0	0	0	0	0	0	0	0	0	0	0	0	0	0	0	0	0	0	0	0	0	0	0	2
phage P008	NC_008363	0	0	0	0	0	0	0	0	0	0	0	0	0	0	0	0	0	0	0	0	0	0	0	0	0	0	0	0	0	0	0	0	0	0	0	0	0	0	0	0	0	0	0	0	0	0	0	2
phage bIL170	NC_001909	0	0	0	0	2	0	0	0	0	0	0	0	0	1	0	0	0	0	0	0	0	0	0	0	0	0	0	0	0	0	0	0	0	0	0	0	0	1	0	0	0	0	0	0	0	0	0	2
phage PMC	NC_008205	0	0	0	0	0	0	0	0	0	0	0	0	0	0	1	1	1	0	0	0	0	0	0	1	1	1	0	1	0	0	0	0	0	0	0	0	0	0	0	0	0	0	0	0	0	3	0	1
phage Llij	NC_008196	0	0	0	0	0	0	0	0	0	1	0	0	0	0	1	1	1	0	0	0	0	0	0	1	1	1	0	0	0	0	0	0	0	0	0	0	0	0	0	0	0	0	0	0	0	2	0	1
phage Che9d	NC_004686	0	0	0	0	0	0	0	0	0	0	0	0	0	0	0	0	0	0	0	0	0	0	0	0	0	1	0	2	1	0	0	0	0	0	0	0	0	0	0	0	0	0	0	0	0	4	0	0
phage Che8	NC_004680	0	0	0	0	0	0	0	0	0	1	0	0	0	0	1	1	1	0	0	0	0	0	0	1	1	1	0	0	0	0	0	0	0	0	0	0	0	0	0	0	0	0	0	0	0	3	0	1
phage Gamma	NC_007458	0	0	0	0	0	0	0	0	0	0	0	0	0	0	0	0	0	1	0	0	0	0	0	0	0	0	0	0	0	0	0	0	0	0	1	1	1	0	0	0	0	0	0	0	0	0	0	3
phage Cherry	NC_007457	0	0	0	0	0	0	0	0	0	0	0	0	0	0	0	0	0	1	0	0	0	0	0	0	0	0	0	0	0	0	0	0	0	0	1	1	1	0	0	0	0	0	0	0	0	0	0	3
phage Fah	NC_007814	0	0	0	0	0	0	0	0	0	0	0	0	0	0	0	0	0	1	0	0	0	0	0	0	0	0	0	0	0	0	0	0	0	0	1	1	1	0	0	0	0	0	0	0	0	0	0	4
phage W beta	NC_007734	0	0	0	0	0	0	0	0	0	0	0	0	0	0	0	0	0	1	0	0	0	0	0	0	0	0	0	0	0	0	0	0	0	0	1	1	1	0	0	0	0	0	0	0	0	0	0	4
phage phi644-2	NC_009235	0	0	0	0	0	0	0	0	0	0	0	0	0	1	1	0	0	0	1	0	0	1	1	0	0	0	1	0	0	0	0	0	0	0	0	0	0	0	0	0	0	0	0	0	0	0	0	4
phage phiE125	NC_003309	0	0	0	0	0	0	0	0	0	0	0	0	0	0	1	1	0	0	2	0	0	0	1	0	0	0	1	0	0	0	0	1	1	0	0	0	0	0	0	0	0	0	0	0	0	1	0	5
phage phi1026b	NC_005284	0	0	0	0	0	0	0	0	0	0	0	0	0	0	1	1	0	0	2	0	0	0	1	0	0	0	1	0	0	0	0	1	1	0	0	0	0	0	0	0	0	0	0	0	0	0	0	6
phage T1	NC_005833	4	4	0	2	4	1	0	4	0	0	0	0	0	6	1	1	1	1	2	1	0	0	1	0	0	0	0	0	0	0	0	1	1	0	0	0	0	0	0	0	0	0	4	0	0	0	0	1
phage RTP	NC_007603	2	2	0	1	2	2	0	2	0	0	0	0	0	5	1	1	1	2	2	1	0	0	1	0	0	0	0	0	0	0	0	1	1	0	0	0	0	0	0	0	0	0	4	0	0	0	0	0
phage JK06	NC_007291	0	0	0	0	0	1	0	0	0	0	0	0	0	6	1	1	1	0	1	0	0	0	2	0	0	0	0	2	0	0	0	1	1	0	0	0	0	0	0	0	0	0	2	0	0	0	0	0
phage phi AT3	NC_005893	0	0	0	0	0	0	0	0	0	0	0	0	0	2	0	0	0	0	0	1	2	2	0	0	0	0	0	1	0	0	0	0	0	1	0	0	0	2	0	0	0	0	0	0	0	0	0	2
phage Lc-Nu	NC_007501	0	0	0	0	0	0	0	0	0	0	1	0	0	2	0	0	0	1	0	1	1	1	0	0	0	0	1	0	1	0	0	0	0	1	0	0	0	2	0	0	0	0	0	0	0	0	0	4
phage A2	NC_004112	0	0	0	0	0	0	0	0	0	0	0	0	0	3	0	0	0	0	0	0	0	0	0	1	1	1	1	1	0	0	0	0	0	0	0	0	0	2	0	0	0	0	0	0	0	1	0	3
phage phiKO2	NC_005857	0	0	0	0	0	0	0	0	0	0	0	0	0	0	0	0	0	2	0	0	0	1	2	0	0	0	0	2	1	0	0	0	0	0	0	0	0	0	0	0	0	0	0	0	0	1	0	4
phage PY54	NC_005069	0	0	0	0	0	0	0	0	0	0	0	0	0	0	1	1	0	2	1	0	0	0	3	0	0	0	0	0	0	0	0	0	0	0	0	0	0	0	0	0	1	1	1	0	0	0	0	6
phage N15	NC_001901	0	0	0	0	0	0	0	0	0	0	0	0	0	0	0	0	0	0	0	1	0	0	2	0	0	0	0	1	0	0	0	0	0	0	0	0	0	0	0	0	0	0	0	0	0	1	0	1
phage 244	NC_008194	0	0	2	0	2	0	0	0	0	0	0	0	0	0	1	1	2	0	0	0	0	0	0	0	0	0	0	0	0	0	0	0	0	0	0	0	0	0	0	0	0	0	0	0	0	1	0	2
phage CJW1	NC_004681	0	0	0	0	0	0	0	0	0	0	0	0	0	1	1	1	1	0	1	0	0	0	0	1	1	2	0	0	0	0	0	0	0	0	0	0	0	0	0	0	0	0	0	0	0	1	0	2
phage PLot	NC_008200	0	0	0	0	0	0	0	0	0	0	0	0	0	0	0	0	0	0	0	0	0	0	0	1	1	1	1	0	0	0	0	0	0	0	0	0	0	0	0	0	1	1	0	0	0	0	0	0
phage PBI1	NC_008198	0	0	0	0	0	0	0	0	0	0	0	0	0	0	0	0	0	0	0	0	0	0	0	1	1	1	1	0	0	0	0	0	0	0	0	0	0	0	0	0	1	1	0	0	0	0	0	0
phage D3112	NC_005178	0	0	0	0	0	1	0	0	0	0	0	0	0	0	0	0	0	0	1	0	1	0	0	0	0	0	0	1	1	0	0	0	0	0	0	0	0	0	1	1	0	0	0	0	0	0	0	1
phage DMS3	NC_008717	0	0	0	0	0	1	0	0	0	0	0	0	0	0	0	0	0	0	1	0	1	0	0	0	0	0	0	1	1	0	0	0	0	0	0	0	0	0	1	1	0	0	0	0	0	0	0	1
phage Bcep176	NC_007497	0	0	0	0	1	0	0	0	0	0	0	0	0	1	1	1	0	0	2	0	0	0	1	0	0	0	3	2	0	0	0	1	1	0	0	0	0	0	0	0	0	0	0	0	0	1	0	3
phage psiM2	NC_001902	0	0	0	0	0	0	0	0	0	0	0	0	0	0	0	0	0	0	0	0	0	0	0	1	1	1	0	0	0	0	0	0	0	0	0	0	0	0	0	0	0	0	0	0	0	0	0	0
phage 2638A	NC_007051	0	0	0	0	0	0	0	0	0	0	0	0	0	0	0	0	0	1	0	0	0	0	5	4	4	4	4	0	0	0	0	0	0	0	1	1	1	0	0	0	0	0	4	0	0	0	0	1
phage phiC31	NC_001978	0	0	0	0	0	0	0	0	0	1	2	0	0	0	0	0	0	0	0	0	0	0	0	1	1	1	1	0	0	0	0	0	0	0	0	0	0	0	0	0	0	0	0	0	0	0	0	4
phiBT1	NC_004664	0	0	0	0	0	0	0	0	0	1	1	0	0	0	0	0	0	0	0	0	0	0	0	1	1	1	1	0	0	0	0	0	0	0	0	0	0	0	0	0	0	0	0	0	0	0	0	4
phage BcepGomr	NC_009447	0	0	0	0	0	1	0	0	0	0	0	0	0	0	0	0	0	0	0	0	0	0	0	0	0	0	0	1	1	0	0	0	0	0	0	0	0	0	0	0	0	0	5	0	0	0	0	0
phage Q54	NC_008364	0	0	0	0	0	0	0	0	0	0	0	0	0	0	0	0	0	1	0	0	0	0	0	0	0	0	0	0	0	0	0	0	0	0	0	0	0	0	0	0	0	0	0	0	0	0	0	1
Phage phiJL001	NC_006938	0	0	0	0	0	0	0	0	0	0	1	0	0	0	0	0	0	0	0	1	0	0	0	1	1	1	0	0	0	0	0	0	0	0	0	0	0	0	1	1	4	4	4	0	0	0	0	0
phage B3	NC_006548	0	0	0	0	0	0	0	0	0	0	0	0	0	0	0	0	0	0	0	0	0	0	0	0	0	0	1	0	0	0	0	0	0	0	0	0	0	0	0	0	0	0	0	0	0	0	0	1
phage SPP1	NC_004166	0	0	0	0	0	0	0	0	0	0	0	0	0	1	0	0	0	0	0	1	2	2	1	0	0	0	1	0	2	0	1	0	0	0	0	0	0	1	0	0	0	0	1	0	0	0	0	0
phage mu1/6	NC_007967	0	0	0	0	0	0	0	0	0	0	0	0	0	0	0	0	0	0	0	0	0	0	0	0	0	1	0	0	0	0	0	0	0	0	0	0	0	0	0	0	0	0	0	0	0	0	0	1
phage A118	NC_003216	0	0	0	0	0	0	0	0	0	0	0	0	0	0	0	0	0	0	0	1	2	1	0	0	0	0	1	0	2	0	0	0	0	0	0	0	0	0	0	0	0	0	0	0	0	0	0	0
phage MM1	NC_003050	1	1	0	0	0	0	0	0	0	1	0	1	1	0	0	0	0	1	0	0	1	1	0	1	1	1	0	0	0	0	1	1	1	1	0	0	0	0	0	0	0	0	0	0	0	0	0	0
phage bIL312	NC_002671	0	0	0	0	0	0	0	0	0	0	0	0	0	0	0	0	0	0	0	0	0	0	1	0	0	0	0	0	0	0	0	0	0	0	0	0	0	0	0	0	0	0	0	0	0	0	0	0
phage bIL311	NC_002670	0	0	0	0	0	0	0	0	0	0	0	0	0	0	0	0	0	1	0	0	0	0	0	0	0	0	1	0	0	0	0	0	0	0	0	0	0	0	0	0	0	0	0	0	0	0	0	0
phage bIL310	NC_002669	0	0	0	0	0	0	0	0	0	0	0	0	0	0	0	0	0	0	0	0	0	0	0	2	2	2	2	1	0	0	0	0	0	0	0	0	0	0	0	0	0	0	0	0	0	0	0	1
phage phi3396	NC_009018	1	1	0	0	0	0	0	0	0	0	0	1	1	0	0	0	0	0	0	0	0	0	0	1	1	1	0	1	0	0	0	0	0	0	1	1	1	0	0	0	0	0	0	0	0	1	0	1
phage 11b	NC_006356	0	0	0	0	0	0	0	0	0	0	0	1	1	0	0	0	0	1	0	0	1	1	0	1	1	1	0	1	1	0	0	0	0	0	0	0	0	0	0	0	0	0	0	0	0	0	0	1
Archaeal BJ1	NC_008695	0	0	0	0	0	0	0	0	0	0	0	0	0	0	0	0	0	0	0	0	0	0	0	0	0	0	0	0	0	0	0	0	0	0	0	0	0	0	0	0	0	0	0	0	0	0	0	0
phage BCJA1c	NC_006557	0	0	0	0	0	0	0	0	0	0	0	0	0	0	0	0	0	0	0	0	1	1	0	0	0	0	0	0	0	0	1	0	0	0	0	0	0	0	0	0	1	1	0	0	0	0	0	0
phage phiAsp2	NC_005885	0	0	0	0	0	0	0	0	0	0	0	0	0	0	0	0	0	0	1	1	0	0	0	1	1	1	0	1	2	0	0	0	0	0	0	0	0	0	0	0	0	0	0	0	0	0	0	0
phage phi-105	NC_004167	0	0	0	0	0	0	0	0	0	0	0	0	0	0	0	0	0	0	0	0	0	0	0	1	1	1	1	0	0	0	0	2	1	1	1	1	1	0	0	0	0	0	0	0	0	1	0	4
phage Catera	NC_008207	0	1	0	0	0	0	0	0	0	0	1	0	0	1	0	0	0	0	0	0	0	0	0	0	0	0	0	0	0	0	0	0	0	0	0	0	0	0	0	0	0	0	0	0	0	0	1	0
phage Wildcat	NC_008206	0	0	0	0	1	0	0	0	0	0	0	0	0	0	1	1	1	1	0	0	0	1	0	0	0	0	0	0	1	0	0	0	0	0	0	0	0	0	0	0	0	0	0	0	0	0	0	0
phage Halo	NC_008202	0	0	0	0	0	0	0	0	0	0	0	0	0	0	0	0	0	0	0	0	0	0	0	0	0	0	0	1	0	0	0	0	0	0	0	0	0	0	0	0	0	0	0	0	0	0	0	0
phage phig1e	NC_004305	0	0	0	0	0	0	0	0	0	0	0	0	0	0	0	0	0	0	0	0	1	1	0	0	0	0	2	0	0	0	0	0	0	0	0	0	0	0	0	0	0	0	1	0	0	0	0	0
phage BcepNazgul	NC_005091	0	0	0	0	0	0	0	0	0	0	0	0	0	0	0	0	0	0	0	0	1	1	5	6	6	6	5	0	0	0	0	0	0	0	0	0	0	0	0	0	1	1	4	0	0	0	0	0
phage VWB	NC_005345	0	0	0	0	0	0	0	0	0	0	0	0	0	0	0	0	0	0	0	0	0	0	0	0	0	0	0	0	0	0	0	0	0	0	0	0	0	0	0	0	0	0	0	0	0	0	0	0
phage Omega	NC_004688	0	0	1	0	3	0	0	0	0	0	0	0	0	2	0	0	0	0	0	0	0	0	0	1	1	1	0	0	0	0	0	0	0	0	0	0	0	1	0	0	1	1	0	0	0	4	0	1
phage Che9c	NC_004683	0	0	0	0	0	0	0	0	0	0	0	0	0	0	0	0	0	0	0	0	0	0	0	1	1	1	0	0	1	0	0	0	0	0	0	0	0	0	0	0	0	0	0	0	0	0	0	0
phage KC5a	NC_007924	0	0	0	0	0	0	0	0	0	0	0	0	0	0	0	0	0	0	0	0	0	0	0	0	0	0	1	0	0	0	0	0	0	0	0	0	0	0	0	0	0	0	0	0	0	0	0	0
phage phiHSIC	NC_006953	0	0	0	0	0	0	0	0	0	0	1	0	0	0	0	0	0	0	0	0	1	1	1	1	1	1	1	0	0	0	0	0	0	0	0	0	0	0	0	0	1	1	4	0	0	0	0	0
phage ES18	NC_006949	2	2	2	1	3	2	1	1	0	1	1	0	0	1	1	1	0	29	23	21	19	18	6	2	1	3	1	3	5	0	0	1	1	0	0	0	0	0	0	0	0	0	2	0	1	1	0	3
phage T5	NC_005859	2	2	0	0	4	0	0	1	0	0	0	0	2	1	0	0	0	0	0	1	0	1	0	0	0	0	0	0	0	0	2	0	0	0	0	0	0	0	1	1	1	1	6	0	1	0	0	1
phage Lj965	NC_005355	0	0	0	0	0	0	0	0	0	0	0	0	0	0	0	0	0	0	0	0	0	0	0	0	0	0	0	1	0	0	0	0	0	1	0	0	0	0	0	0	0	0	0	0	1	1	0	0
phage Lj928	NC_005354	0	0	0	0	0	0	0	0	0	0	0	0	0	0	0	0	0	0	0	0	2	1	0	0	0	0	0	1	0	0	0	0	0	1	0	0	0	0	0	0	0	0	0	0	0	1	0	1
phage SM1	NC_004996	1	1	1	0	0	1	0	0	0	1	0	1	1	0	0	0	0	0	0	0	0	0	0	1	1	1	0	1	0	0	0	0	0	1	0	0	0	0	0	0	0	0	0	0	0	1	0	0
phage Xp10	NC_004902	5	5	2	1	6	1	1	6	0	1	1	4	4	5	10	9	8	1	1	0	0	1	1	0	0	0	0	0	0	0	0	1	1	0	0	0	0	0	0	0	0	0	4	0	1	0	0	2
phage Barnyard	NC_004689	0	0	0	0	0	0	0	0	0	0	0	0	0	0	0	0	0	0	0	0	0	0	0	1	1	1	1	0	0	0	0	0	0	0	0	0	0	0	0	0	1	1	0	0	0	0	0	0
phage Corndog	NC_004685	2	1	0	0	2	0	0	0	0	0	0	0	0	0	0	0	0	0	0	0	0	0	0	0	0	0	0	0	1	0	0	0	0	0	0	0	0	0	0	0	0	0	0	0	0	0	0	0
phage phi3626	NC_003524	0	0	0	0	0	0	0	0	0	0	0	0	0	0	0	0	0	0	0	0	0	1	0	0	0	0	0	0	0	0	0	0	0	0	1	1	1	0	0	0	0	0	0	0	0	0	0	3
phage TM4	NC_003387	0	0	0	0	0	0	0	0	0	0	0	0	0	0	0	0	0	0	0	0	0	0	0	1	1	1	1	0	0	0	0	0	0	0	0	0	0	0	0	0	0	0	0	0	0	0	0	0
phage PSA	NC_003291	0	1	0	0	0	0	0	0	0	0	1	0	0	0	0	0	0	0	0	0	0	0	0	2	2	2	1	0	0	0	1	0	0	0	0	0	0	0	0	0	0	0	0	0	0	0	0	1
phage PhiNIH1.1	NC_003157	1	1	0	0	0	0	0	0	0	0	0	1	1	0	0	0	0	1	0	0	1	0	0	1	1	1	0	0	0	0	0	0	0	0	1	0	1	0	0	0	0	0	0	0	0	0	0	0
phage D3]	NC_002484	0	0	0	0	0	0	0	0	0	0	0	0	0	0	0	0	0	0	0	0	1	0	0	0	0	0	0	0	0	0	0	0	0	0	0	0	0	0	0	0	0	0	1	0	0	0	0	3
phage 7201	NC_002185	0	0	0	0	0	0	0	0	0	0	0	0	0	0	0	0	0	1	0	0	0	1	0	0	0	0	0	0	0	0	0	0	0	0	0	0	0	0	0	0	0	0	0	0	0	0	0	0
phage HK97	NC_002167	0	0	0	0	0	0	1	0	0	0	0	0	0	0	0	0	0	15	14	10	19	15	2	1	1	1	2	2	0	0	0	0	0	0	0	0	0	0	0	0	1	1	2	0	0	0	0	9
phage HK022	NC_002166	1	1	0	0	1	0	0	1	0	0	0	0	0	0	0	0	0	7	8	7	13	10	2	0	0	0	1	5	1	0	0	0	0	0	0	0	0	0	0	0	0	0	1	0	0	0	0	7
phage phi adh	NC_000896	0	0	0	0	0	0	0	0	0	0	0	0	0	0	0	0	0	0	0	0	0	0	1	1	1	1	1	0	0	0	0	0	0	0	0	0	0	0	0	0	0	0	1	0	0	0	0	4
phage SPBc2	NC_001884	0	0	0	0	0	0	0	0	0	0	0	0	0	0	0	0	0	0	0	0	0	0	0	0	0	0	0	0	0	0	0	0	0	0	0	0	0	0	0	0	0	0	0	0	0	0	0	0
phage c2	NC_001706	0	0	0	0	0	0	0	0	0	0	0	0	0	1	0	0	0	2	0	0	0	0	1	0	0	0	0	0	0	0	0	1	1	0	0	0	0	0	0	0	0	0	1	0	0	0	0	0
phage SETP3	NC_009232	1	1	0	0	1	1	0	1	0	0	0	1	0	1	0	0	0	2	4	1	1	2	6	5	5	5	4	0	0	0	0	1	1	0	0	0	0	0	0	0	1	1	44	0	0	0	0	0
phage RSA1	NC_009382	0	0	0	0	0	0	0	0	0	0	0	0	0	0	0	0	0	1	2	1	0	0	2	0	0	0	0	2	1	0	0	0	0	0	0	0	0	0	0	0	0	0	0	0	0	0	0	0
phage phi52237	NC_007145	0	0	0	0	0	0	0	0	0	1	0	0	0	0	0	0	0	1	1	1	0	0	2	1	1	1	0	0	0	0	0	0	0	0	0	0	0	0	0	0	0	0	0	0	0	0	0	0
phage phiE202	NC_009234	0	0	0	0	0	0	0	0	0	1	0	0	0	0	0	0	0	1	1	1	0	0	1	1	1	1	0	0	0	0	0	0	0	0	0	0	0	0	0	0	0	0	0	0	0	0	0	0
phage phiE12-2	NC_009236	0	0	0	0	0	0	0	0	0	0	0	0	0	0	0	0	0	0	0	0	0	0	0	1	1	1	0	0	0	0	0	0	0	0	0	0	0	0	0	0	0	0	0	0	0	0	0	0
phage 186	NC_001317	0	0	0	0	0	0	0	0	0	0	0	0	0	0	0	0	0	1	1	1	1	2	1	0	0	0	1	0	0	0	0	0	0	0	0	0	0	0	0	0	0	0	0	0	0	0	0	2
phage WPhi	NC_005056	0	0	0	0	0	0	0	0	0	0	0	0	0	0	0	0	0	0	0	0	1	2	1	0	0	0	1	0	0	0	0	0	0	0	0	0	0	0	0	0	0	0	0	0	0	0	0	3
phage PsP3	NC_005340	0	0	0	0	0	0	0	0	0	0	0	0	0	0	0	0	0	0	0	0	1	1	1	0	0	0	1	0	0	0	0	0	0	0	0	0	0	0	0	0	0	0	0	0	0	0	0	3
phage P2]	NC_001895	0	0	0	0	0	0	0	0	0	1	0	0	0	0	0	0	0	0	0	0	1	2	1	0	0	0	1	0	0	0	0	0	0	0	0	0	0	0	0	0	0	0	0	0	0	0	0	3
phage L-413C	NC_004745	0	0	0	0	0	0	0	0	0	0	0	0	0	0	0	0	0	0	0	0	1	2	1	0	0	0	1	0	0	0	0	0	0	0	0	0	0	0	0	0	0	0	0	0	0	0	0	2
phage phi CTX	NC_003278	0	0	0	0	0	0	0	0	0	0	0	0	0	0	0	0	0	0	0	0	0	0	0	1	1	1	0	0	0	0	0	0	0	0	0	0	0	0	0	0	0	0	0	0	0	0	0	1
phage phi-MhaA1-PHL101	NC_008201	0	0	0	0	0	0	0	0	0	0	0	0	0	2	0	0	1	1	4	0	0	2	0	0	0	0	1	1	0	0	0	1	2	0	0	0	0	0	0	0	1	1	1	0	0	0	0	1
phage VHML	NC_004456	0	0	0	0	0	0	0	0	0	0	0	0	0	0	0	0	0	2	0	1	1	0	0	3	3	3	1	0	0	0	0	0	0	0	0	0	0	0	0	0	0	0	0	0	0	0	0	1
phage VP882	NC_009016	0	0	0	0	0	0	0	0	0	0	0	0	0	0	0	0	0	1	0	1	1	0	0	2	2	2	1	0	0	0	0	0	0	0	0	0	0	0	1	1	0	0	0	0	0	0	0	1
phage F108	NC_008193	0	0	0	0	0	0	0	0	0	1	0	0	0	1	0	0	0	1	1	0	0	0	2	0	0	0	0	0	0	0	0	1	1	0	0	0	0	0	0	0	0	0	0	0	0	0	0	0
phage HP1]	NC_001697	0	0	0	0	0	0	1	0	0	0	0	0	0	1	0	0	1	2	1	0	0	0	1	0	0	0	0	0	0	0	0	1	1	0	0	0	0	0	0	0	0	0	0	0	0	0	0	0
phage HP2]	NC_003315	0	0	0	0	0	0	1	0	0	0	0	0	0	1	0	0	0	2	0	0	0	0	2	0	0	0	0	0	0	0	0	1	1	0	0	0	0	0	0	0	0	0	0	0	0	0	0	0
phage K139	NC_003313	0	0	0	0	0	0	1	0	0	0	0	0	0	1	0	0	0	0	1	0	0	0	1	0	0	0	0	0	0	0	0	1	1	0	0	0	0	0	0	0	0	0	0	0	0	0	0	1
phage Mu	NC_000929	0	0	0	0	0	0	0	0	0	0	0	0	0	1	1	1	0	1	1	0	0	0	3	0	0	0	0	0	0	0	0	1	1	0	0	0	0	0	0	0	0	0	0	0	0	0	0	11
phage phiE255	NC_009237	0	0	0	0	0	0	0	0	0	0	0	0	0	0	0	0	0	0	0	0	0	0	1	0	0	0	1	0	0	0	0	0	0	0	0	0	0	0	0	0	0	0	0	0	0	0	0	0
phage BcepMu	NC_005882	0	0	0	0	0	0	0	0	0	0	0	0	0	0	0	0	0	0	0	0	0	0	0	0	0	0	0	0	0	0	0	0	0	0	0	0	0	0	0	0	0	0	0	0	0	0	0	0
phage P27	NC_003356	0	0	0	0	0	0	0	0	0	0	0	0	0	0	0	0	0	3	1	3	2	2	2	2	2	2	1	1	0	0	0	0	0	0	0	0	0	0	0	0	0	0	0	0	0	2	0	24
phage V]	NC_003444	0	0	0	0	0	0	0	0	0	0	0	0	0	0	0	0	0	6	7	6	6	1	5	1	1	1	2	0	0	0	0	0	0	0	0	0	0	0	0	0	0	0	0	0	0	0	0	34
phage 25]	NC_008208	1	1	0	1	0	0	0	0	0	0	0	0	1	1	1	1	1	0	0	0	0	1	0	0	0	0	0	0	0	0	0	0	0	0	0	0	0	0	1	1	0	0	0	0	2	0	0	1
phage 31]	NC_007022	1	0	0	0	1	0	1	0	0	0	0	0	0	0	0	0	1	0	0	0	0	1	0	0	0	0	0	0	0	0	0	0	0	0	0	0	0	0	0	0	0	0	0	0	2	0	0	0
phage 44RR2	NC_005135	1	0	0	0	1	0	1	0	0	0	0	0	0	0	0	0	1	0	0	0	0	1	0	0	0	0	0	0	0	0	0	0	0	0	0	0	0	0	0	0	0	0	0	0	2	0	0	0
phage RB69	NC_004928	1	0	0	0	0	0	1	0	0	0	0	1	1	1	1	1	1	1	0	0	0	1	0	0	0	0	0	0	0	0	0	0	0	0	0	0	0	1	0	0	0	1	1	0	1	0	0	1
phage RB32	NC_008515	0	0	0	0	1	0	1	0	0	0	0	1	1	0	1	1	1	2	0	0	0	1	0	0	0	0	0	0	0	0	0	1	0	0	0	0	0	0	0	0	1	1	1	0	1	0	0	2
phage T4	NC_000866	0	0	0	0	1	0	2	1	0	0	0	1	1	1	1	1	2	2	0	0	0	1	0	0	0	0	0	0	0	0	0	1	0	0	0	0	0	1	0	0	1	1	1	0	1	0	0	2
phage RB49	NC_005066	0	0	0	1	0	0	1	0	0	1	0	0	0	2	1	1	1	0	0	2	0	0	0	0	0	0	0	0	0	0	0	0	0	0	0	0	0	0	0	0	0	0	0	0	0	0	0	2
phage Aeh1	NC_005260	1	0	0	0	0	0	1	0	0	0	0	0	0	0	1	2	1	1	0	0	0	0	0	0	0	0	0	0	0	0	0	0	0	0	0	0	0	0	0	0	0	0	0	0	1	0	0	0
phage RB43	NC_000000	0	0	0	0	0	0	0	0	0	0	0	0	0	0	0	0	0	0	0	0	0	0	0	0	0	0	0	0	0	0	0	0	0	0	0	0	0	0	0	0	0	0	0	0	0	0	0	0
phage KVP40	NC_005083	0	0	0	0	0	0	3	0	0	0	1	2	1	1	1	1	1	0	1	1	0	0	0	0	0	0	0	0	0	0	0	0	0	0	0	0	0	0	1	1	1	1	0	0	0	0	0	0
phage P-SSM4	NC_006884	0	0	0	0	0	0	0	0	0	9	2	0	0	0	0	0	0	0	0	0	0	0	0	0	0	0	0	0	0	0	0	0	0	0	0	0	0	0	0	0	1	1	0	0	0	1	0	0
phage S-PM2	NC_006820	1	1	2	1	1	1	0	0	0	1	2	0	0	0	1	1	1	1	0	0	0	0	0	0	0	0	0	0	0	0	0	1	0	0	0	0	0	0	0	1	0	0	0	0	0	1	0	0
phage Syn9	NC_008296	0	0	0	0	0	0	0	0	0	6	3	0	0	0	0	0	0	0	0	0	0	0	0	0	0	0	0	0	0	0	0	0	0	0	0	0	0	0	0	0	0	0	0	0	0	1	0	0
phage P-SSM2	NC_006883	0	1	0	0	0	0	0	0	0	7	3	0	0	0	0	0	0	0	0	0	0	0	0	0	0	0	1	0	0	0	0	0	0	0	0	0	0	0	0	0	0	0	0	0	0	1	0	0
phage Bcep1]	NC_005263	0	0	0	0	0	0	0	0	0	1	0	0	0	0	0	0	0	0	0	1	1	0	3	2	2	2	3	0	0	0	0	0	0	0	0	0	0	0	0	0	1	1	2	0	0	1	0	1
phage Bcep781]	NC_004333	0	0	0	0	0	0	0	0	0	0	0	0	0	0	0	0	0	0	0	1	0	0	3	2	2	3	3	0	0	0	0	0	0	0	0	0	0	0	0	0	1	1	2	0	0	1	0	1
phage Bcep43]	NC_005342	0	0	0	0	0	0	0	0	0	0	0	0	0	0	0	0	0	0	0	1	0	0	3	2	2	3	3	0	0	0	0	0	0	0	0	0	0	0	0	0	1	1	2	0	0	1	0	1
phage BcepB1A]	NC_005886	0	0	0	0	0	0	0	0	0	0	0	0	0	1	1	1	1	1	1	0	1	1	3	2	2	2	3	0	0	0	0	1	0	0	0	0	0	0	0	0	0	0	0	0	0	0	0	0
phage BcepF1]	NC_009015	0	0	1	0	1	0	0	1	0	0	0	0	0	1	0	0	0	0	0	0	1	1	2	1	1	1	1	1	1	0	0	0	0	0	0	0	0	0	0	0	2	2	0	0	0	0	0	1
phage G1]	NC_007066	0	0	0	1	1	0	0	0	0	0	0	0	0	3	0	0	0	0	0	0	0	1	1	0	0	0	1	0	0	0	0	0	0	0	2	2	2	2	0	0	0	0	1	0	0	0	0	0
phage K]	NC_005880	0	0	0	1	1	0	0	0	0	0	0	0	0	2	0	0	0	0	0	0	0	1	1	0	0	0	0	0	0	0	0	0	0	0	1	1	1	1	0	0	0	0	1	0	0	0	0	0
phage Twort	NC_007021	0	1	0	0	0	0	0	0	0	0	0	0	0	1	0	0	0	0	0	1	0	0	1	0	0	0	0	0	0	0	0	0	0	0	1	1	1	1	0	0	0	0	1	0	0	1	0	0
phage P100]	NC_007610	0	1	0	0	0	0	0	0	0	0	1	0	0	0	0	0	0	0	1	1	0	1	0	1	1	1	0	0	0	0	0	0	0	0	0	0	0	0	0	0	0	0	0	0	0	0	0	0
phage LP65]	NC_006565	0	1	0	0	1	0	0	0	0	0	0	0	0	2	0	0	0	0	0	0	0	0	0	1	1	1	0	0	0	0	0	1	0	0	0	0	0	1	0	0	0	0	0	0	0	0	0	0
phage EL]	NC_007623	0	0	0	0	0	0	0	0	0	0	0	0	0	1	0	0	0	1	1	1	0	0	0	1	1	1	0	1	1	0	0	0	0	0	0	0	0	0	0	0	0	0	0	0	0	0	1	1
phage phiKZ	NC_004629	0	0	0	0	0	0	0	0	0	0	1	0	0	1	0	0	0	0	0	0	0	0	0	0	0	0	0	0	0	0	0	0	0	0	0	0	0	1	0	0	0	0	0	0	0	1	0	0
phage Aaphi23	NC_004827	0	0	0	0	0	0	0	0	0	1	0	0	0	0	0	0	0	7	5	3	2	4	3	0	0	0	1	3	2	0	0	0	0	0	0	0	0	0	0	0	0	0	0	0	0	1	0	1
phage Felix 01	NC_005282	5	9	2	3	6	2	2	5	0	1	2	3	2	5	2	2	0	1	1	0	0	0	1	0	0	0	0	0	0	0	0	1	1	0	0	0	0	0	2	2	3	3	5	0	4	0	1	0
phage Bxz1	NC_004687	1	1	0	0	0	0	0	0	0	0	1	0	0	1	0	0	0	0	0	0	0	0	0	0	0	0	0	0	0	0	0	0	0	0	0	0	0	0	0	0	0	0	0	0	0	0	0	0
phage EJ-1	NC_005294	1	1	0	0	0	0	0	0	0	0	0	1	1	0	0	0	0	0	0	0	0	0	0	1	1	1	0	0	0	0	0	0	0	1	0	0	0	0	0	0	0	0	2	0	0	0	0	0
phage GBSV1	NC_008376	0	0	0	0	0	0	0	0	0	0	0	0	0	0	0	0	0	0	0	0	0	0	0	0	0	0	1	0	2	0	1	0	0	0	1	1	1	0	0	0	0	0	0	0	0	0	0	2
phage RM 378	NC_004735	0	0	0	0	0	0	0	0	0	0	1	0	0	0	0	0	0	0	1	1	0	1	0	0	0	0	0	0	0	0	0	0	0	0	0	0	0	0	0	0	0	0	0	0	0	0	0	1
PhiCh1	NC_004084	0	0	0	0	0	0	0	0	0	0	0	0	0	0	0	0	0	0	0	0	0	0	0	0	0	1	0	0	0	0	0	0	0	0	0	0	0	0	0	0	0	0	0	0	0	0	0	0
phage Ma-LMM01	NC_008562	0	0	0	0	0	0	0	0	0	0	0	1	1	0	0	0	0	0	0	0	0	1	0	0	0	0	0	1	1	0	0	0	0	0	0	0	0	0	0	0	0	0	0	0	0	1	0	0
phage P1]	NC_005856	1	1	1	0	1	0	0	0	0	0	0	0	0	2	0	0	1	0	2	2	3	2	2	0	0	0	1	1	1	0	0	0	0	0	0	0	0	0	0	0	0	0	0	0	0	1	0	4
phage P4]	NC_001609	0	0	0	0	0	0	0	0	0	0	0	0	0	0	0	0	0	0	0	0	1	1	0	0	0	0	0	1	1	0	0	0	0	0	0	0	0	0	0	0	0	0	0	0	0	0	0	0
phage phi CD119	NC_007917	0	0	0	0	0	0	0	0	0	0	0	0	0	0	0	0	0	2	0	0	1	1	0	0	0	0	1	0	0	0	1	0	0	0	0	0	0	0	0	0	0	0	1	0	0	0	0	1
[truncated: 211 more columns]

## Sheet: Sheet1
	AC-Namen	phage T7	phage phiA1122	Berlin	phage T3	phage phiYeO3-12	phage K1F	phage VP4	phage gh-1	phage syn5	phage P-SSP7	phage P60	phage SP6	phage K1-5	Era103	phage phiKMV	phage LKD16	phage LKA1	phage P22	phage ST104	phage ST64T	phage HK620	phage Sf6	phage APSE-1	phage BIP-1	phage BMP-1	phage BPP-1	phage BcepC6B	Phage phiV10	epsilon15	virus P1	phage GA-1	phage B103	phage phi29	phage Cp-1	phage 44AHJD	phage phiP68	phage 66	phage C1	phage PaP2	phage 119X	phage VP2	phage VP5	phage KS7	phage setp3	phage PaP3	phage Mx8	phage Pf-WMP4	phage ST64B
phage T7	NC_001604	100	88.3333	73.3333	73.3333	70	65	48.3333	55	0	21.6667	16.6667	16.6667	21.6667	16.6667	10	8.33333	11.6667	0	0	0	0	1.66667	0	0	0	0	0	0	0	0	0	0	0	0	0	0	0	0	0	0	0	0	0	0	6.66667	3.33333	0	0
phage phiA1122	NC_004777	97.9592	100	81.6327	81.6327	77.551	75.5102	51.0204	61.2245	0	22.449	18.3673	18.3673	24.4898	20.4082	10.2041	10.2041	12.2449	0	0	0	0	2.04082	0	0	0	0	0	0	0	0	0	0	0	0	0	0	0	0	0	0	0	0	0	0	4.08163	4.08163	0	0
Berlin	NC_008694	84.4444	82.2222	100	84.4444	84.4444	75.5556	55.5556	62.2222	0	26.6667	26.6667	17.7778	17.7778	20	13.3333	13.3333	11.1111	0	0	0	0	2.22222	0	0	0	0	0	0	0	0	0	0	0	0	0	0	0	0	0	0	0	0	0	0	8.88889	0	0	0
phage T3	NC_003298	78.1818	76.3636	78.1818	100	96.3636	69.0909	54.5455	56.3636	0	25.4545	25.4545	20	20	20	12.7273	12.7273	10.9091	0	0	0	0	1.81818	0	0	0	0	0	0	0	0	0	0	0	0	0	0	0	0	0	0	0	0	0	0	7.27273	0	0	0
phage phiYeO3-12	NC_001271	77.5862	75.8621	81.0345	96.5517	100	70.6897	55.1724	56.8966	0	25.8621	22.4138	17.2414	17.2414	22.4138	13.7931	13.7931	10.3448	0	0	0	0	1.72414	0	0	0	0	0	0	0	0	0	0	0	0	0	0	0	0	0	0	0	0	1.72414	0	8.62069	0	0	0
phage K1F	NC_007456	72.093	72.093	69.7674	67.4419	69.7674	100	51.1628	60.4651	0	20.9302	20.9302	20.9302	23.2558	20.9302	11.6279	11.6279	11.6279	0	0	0	0	2.32558	0	0	0	0	0	2.32558	2.32558	0	2.32558	0	0	0	0	0	0	0	0	0	0	0	2.32558	0	4.65116	0	2.32558	0
phage VP4	NC_007149	70.9677	70.9677	70.9677	77.4194	74.1935	70.9677	100	80.6452	0	29.0323	25.8065	25.8065	19.3548	22.5806	16.129	16.129	19.3548	0	0	0	0	3.22581	0	0	0	0	0	0	0	0	0	0	0	0	0	0	0	0	0	0	0	0	0	0	6.45161	0	6.45161	0
phage gh-1	NC_004665	60.9756	60.9756	58.5366	58.5366	60.9756	56.0976	58.5366	100	0	21.9512	21.9512	17.0732	14.6341	19.5122	17.0732	14.6341	17.0732	0	0	0	0	2.43902	0	0	0	0	0	0	0	0	0	0	0	0	0	0	0	0	0	0	0	0	0	0	4.87805	0	0	0
phage syn5	NC_009531	37.037	37.037	37.037	37.037	37.037	37.037	37.037	37.037	0	74.0741	100	29.6296	29.6296	33.3333	22.2222	22.2222	18.5185	0	0	0	0	3.7037	0	0	0	0	0	0	3.7037	0	0	0	0	0	0	0	0	0	0	0	0	0	0	0	11.1111	0	3.7037	0
phage P-SSP7	NC_006882	17.3077	17.3077	17.3077	17.3077	19.2308	17.3077	19.2308	17.3077	0	100	28.8462	13.4615	15.3846	13.4615	11.5385	11.5385	11.5385	0	0	0	0	1.92308	0	1.92308	1.92308	1.92308	0	0	0	0	0	0	0	0	0	0	0	0	0	0	0	0	0	0	1.92308	0	1.92308	0
phage P60	NC_003390	16.4557	15.1899	13.9241	15.1899	15.1899	15.1899	13.9241	15.1899	0	29.1139	100	10.1266	10.1266	11.3924	7.59494	7.59494	6.32911	0	0	0	0	1.26582	0	1.26582	1.26582	1.26582	0	0	0	0	0	0	0	0	0	0	0	0	0	0	0	0	0	0	3.79747	0	0	0
phage SP6	NC_004831	15.3846	15.3846	13.4615	13.4615	13.4615	19.2308	13.4615	13.4615	0	15.3846	13.4615	100	80.7692	46.1538	15.3846	15.3846	17.3077	1.92308	1.92308	1.92308	0	1.92308	0	1.92308	1.92308	1.92308	0	0	0	0	0	0	0	0	0	0	0	0	0	0	0	0	1.92308	0	5.76923	0	1.92308	0
phage K1-5	NC_008152	19.2308	17.3077	13.4615	13.4615	13.4615	21.1538	11.5385	11.5385	0	15.3846	13.4615	84.6154	100	48.0769	17.3077	17.3077	13.4615	0	0	1.92308	1.92308	3.84615	0	0	0	0	0	0	0	0	3.84615	0	0	0	0	0	0	0	0	0	0	0	0	0	5.76923	0	1.92308	0
Era103	NC_009014	17.3077	17.3077	17.3077	15.3846	17.3077	15.3846	13.4615	15.3846	0	13.4615	15.3846	44.2308	46.1538	100	15.3846	15.3846	11.5385	1.92308	1.92308	0	0	1.92308	1.92308	0	0	0	0	0	0	0	0	1.92308	1.92308	0	0	0	0	3.84615	0	0	1.92308	1.92308	1.92308	0	5.76923	1.92308	0	0
phage phiKMV	NC_005045	10.2041	10.2041	12.2449	12.2449	14.2857	12.2449	10.2041	14.2857	0	12.2449	10.2041	16.3265	18.3673	18.3673	100	97.9592	48.9796	2.04082	2.04082	0	0	2.04082	2.04082	0	0	0	0	0	0	0	0	2.04082	2.04082	0	0	0	0	0	0	0	0	0	0	0	4.08163	0	2.04082	0
phage LKD16	AM_265638	11.3208	11.3208	11.3208	11.3208	13.2075	9.43396	9.43396	13.2075	0	11.3208	9.43396	15.0943	15.0943	16.9811	92.4528	100	49.0566	1.88679	1.88679	0	0	1.88679	1.88679	0	0	0	0	0	0	0	0	1.88679	1.88679	0	0	0	0	0	0	0	0	0	0	0	3.77358	0	1.88679	0
phage LKA1	AM_265639	10.7143	10.7143	8.92857	8.92857	8.92857	10.7143	10.7143	12.5	0	8.92857	7.14286	14.2857	10.7143	12.5	44.6429	46.4286	100	0	1.78571	0	0	1.78571	0	0	0	0	0	0	0	0	0	0	0	0	0	0	0	0	0	0	0	0	0	0	3.57143	0	0	0
phage P22	NC_002371	0	0	0	0	0	0	0	0	0	0	0	1.40845	0	1.40845	1.40845	1.40845	0	100	70.4225	61.9718	46.4789	40.8451	18.3099	1.40845	1.40845	1.40845	1.40845	2.8169	4.22535	0	0	1.40845	1.40845	0	0	0	0	0	0	0	0	0	4.22535	0	1.40845	0	0	5.6338
phage ST104	NC_005841	0	0	0	0	0	0	0	0	0	0	0	1.5873	0	1.5873	1.5873	1.5873	1.5873	74.6032	100	68.254	44.4444	41.2698	17.4603	1.5873	1.5873	3.1746	0	3.1746	3.1746	0	0	1.5873	1.5873	0	0	0	0	0	0	0	0	0	1.5873	0	1.5873	1.5873	0	4.7619
phage ST64T	NC_004348	0	0	0	0	0	0	0	0	0	0	0	1.53846	0	0	0	0	0	67.6923	66.1538	100	46.1538	40	16.9231	1.53846	1.53846	3.07692	1.53846	3.07692	3.07692	0	0	0	0	0	0	0	0	0	0	0	0	0	1.53846	0	1.53846	0	0	4.61538
phage HK620	NC_002730	0	0	0	0	0	0	0	0	0	0	0	0	0	0	0	0	0	53.4483	44.8276	50	100	58.6207	22.4138	3.44828	3.44828	3.44828	3.44828	3.44828	6.89655	0	0	0	0	0	0	0	0	0	0	0	0	0	1.72414	0	0	0	0	5.17241
phage Sf6	NC_005344	0	0	0	0	0	0	0	0	0	0	0	0	0	0	0	0	0	43.0769	36.9231	40	53.8462	100	21.5385	1.53846	1.53846	1.53846	3.07692	4.61538	3.07692	0	0	0	0	0	0	0	0	0	0	0	0	0	1.53846	0	0	0	0	4.61538
phage APSE-1	NC_000935	0	0	0	0	0	0	0	0	0	0	0	0	0	1.85185	1.85185	1.85185	0	31.4815	27.7778	25.9259	37.037	37.037	100	14.8148	14.8148	16.6667	11.1111	0	0	0	0	1.85185	1.85185	0	0	0	0	0	0	0	0	0	11.1111	0	1.85185	0	0	1.85185
phage BIP-1	NC_005809	0	0	0	0	0	0	0	0	0	2.08333	2.08333	2.08333	0	0	0	0	0	2.08333	2.08333	2.08333	4.16667	2.08333	16.6667	100	97.9167	100	31.25	18.75	18.75	0	0	0	0	0	0	0	0	0	0	0	8.33333	8.33333	10.4167	0	0	2.08333	0	2.08333
phage BMP-1	NC_005808	0	0	0	0	0	0	0	0	0	2.12766	2.12766	2.12766	0	0	0	0	0	2.12766	2.12766	2.12766	4.25532	2.12766	17.0213	100	100	100	31.9149	19.1489	19.1489	0	0	0	0	0	0	0	0	0	0	0	8.51064	8.51064	10.6383	0	0	0	0	2.12766
phage BPP-1	NC_005357	0	0	0	0	0	0	0	0	0	2.04082	2.04082	2.04082	0	0	0	0	0	2.04082	2.04082	2.04082	4.08163	2.04082	16.3265	97.9592	95.9184	100	30.6122	18.3673	18.3673	0	0	0	0	0	0	0	0	0	0	0	8.16327	8.16327	10.2041	0	0	0	0	2.04082
phage BcepC6B	NC_005887	0	0	0	0	0	0	0	0	0	0	0	0	0	0	0	0	0	2.22222	0	2.22222	4.44444	4.44444	11.1111	35.5556	35.5556	35.5556	100	24.4444	22.2222	0	0	0	0	0	0	0	0	0	0	0	13.3333	13.3333	8.88889	0	0	2.22222	0	0
Phage phiV10	NC_007804	0	0	0	0	0	1.78571	0	0	0	0	0	0	0	0	0	0	0	3.57143	3.57143	1.78571	3.57143	7.14286	0	16.0714	16.0714	16.0714	19.6429	100	71.4286	0	0	0	0	0	0	0	0	0	0	0	7.14286	7.14286	0	0	0	1.78571	0	1.78571
epsilon15	NC_004775	0	0	0	0	0	1.96078	1.96078	0	0	0	0	0	0	0	0	0	0	5.88235	5.88235	3.92157	7.84314	3.92157	0	17.6471	17.6471	17.6471	23.5294	78.4314	100	0	0	0	0	0	0	0	0	0	0	0	9.80392	9.80392	0	0	0	0	0	1.96078
virus P1	NC_002515	0	0	0	0	0	0	0	0	0	0	9.09091	0	0	0	0	0	0	0	0	0	0	0	0	0	0	0	0	0	0	100	18.1818	9.09091	9.09091	9.09091	0	0	0	0	0	0	0	0	0	0	0	0	0	0
phage GA-1	NC_002649	0	0	0	0	0	2.85714	0	0	0	0	0	0	2.85714	0	0	0	0	0	0	0	0	0	0	0	0	0	0	0	0	2.85714	100	37.1429	40	17.1429	5.71429	5.71429	5.71429	5.71429	0	0	0	0	0	0	0	0	0	0
phage B103	NC_004165	0	0	0	0	0	0	0	0	0	0	0	0	0	0	0	0	0	5.88235	5.88235	0	0	0	5.88235	0	0	0	0	0	0	5.88235	70.5882	100	94.1176	29.4118	11.7647	11.7647	11.7647	11.7647	0	0	0	0	5.88235	0	0	0	0	0
phage phi29	NC_001423	0	0	0	0	0	0	0	0	0	0	0	0	0	3.7037	0	3.7037	0	3.7037	3.7037	0	0	0	3.7037	0	0	0	0	0	0	3.7037	51.8519	59.2593	100	18.5185	3.7037	3.7037	3.7037	0	0	0	0	0	3.7037	0	0	0	0	0
phage Cp-1	NC_001825	0	0	0	0	0	0	0	0	0	0	0	0	0	0	0	0	0	0	0	0	0	0	0	0	0	0	0	0	0	0	28.5714	25	32.1429	100	10.7143	10.7143	10.7143	0	0	0	0	0	0	0	0	0	0	0
phage 44AHJD	NC_004678	0	0	0	0	0	0	0	0	0	0	0	0	0	0	0	0	0	0	0	0	0	0	0	0	0	0	0	0	0	0	10	15	10	10	95	100	100	30	0	0	0	0	0	0	0	0	0	0
phage phiP68	NC_004679	0	0	0	0	0	0	0	0	0	0	0	0	0	0	0	0	0	0	0	0	0	0	0	0	0	0	0	0	0	0	9.52381	14.2857	9.52381	9.52381	90.4762	100	100	28.5714	0	0	0	0	0	0	0	0	0	0
phage 66	NC_007046	0	0	0	0	0	0	0	0	0	0	0	0	0	0	0	0	0	0	0	0	0	0	0	0	0	0	0	0	0	0	7.40741	11.1111	7.40741	7.40741	85.1852	96.2963	100	25.9259	0	0	0	0	0	0	0	0	0	0
phage C1	NC_004814	0	0	0	0	0	0	0	0	0	0	0	0	0	5	0	0	0	0	0	0	0	0	0	0	0	0	0	0	0	0	10	10	5	0	35	35	35	100	0	0	0	0	0	0	0	0	0	0
phage PaP2	NC_005884	0	0	0	0	0	0	0	0	0	0	0	0	0	0	0	0	0	0	0	0	0	0	0	0	0	0	0	0	0	0	0	0	0	0	0	0	0	0	100	93.1034	0	0	0	0	0	1.72414	0	0
phage 119X	NC_007807	0	0	0	0	0	0	0	0	0	0	0	0	0	0	0	0	0	0	0	0	0	0	0	0	0	0	0	0	0	0	0	0	0	0	0	0	0	0	100	100	0	0	0	0	0	0	0	0
phage VP2	NC_005879	0	0	0	0	0	0	0	0	0	0	0	0	0	2.12766	0	0	0	0	0	0	0	0	0	8.51064	8.51064	10.6383	10.6383	12.766	10.6383	0	0	0	0	0	0	0	0	0	0	0	100	95.7447	0	0	0	2.12766	0	0
phage VP5	NC_005891	0	0	0	0	0	0	0	0	0	0	0	0	0	2.22222	0	0	0	0	0	0	0	0	0	8.88889	8.88889	11.1111	11.1111	13.3333	11.1111	0	0	0	0	0	0	0	0	0	0	0	97.7778	100	0	0	0	2.22222	0	0
phage KS7	NC_006940	0	0	0	0	0	1.69492	0	0	0	0	0	3.38983	0	0	0	0	0	6.77966	5.08475	3.38983	1.69492	1.69492	11.8644	10.1695	10.1695	10.1695	8.47458	0	0	0	0	1.69492	1.69492	0	0	0	0	0	0	0	1.69492	1.69492	100	0	0	0	0	0
phage setp3	NC_009232	1.88679	1.88679	0	0	1.88679	1.88679	0	1.88679	0	0	0	1.88679	0	1.88679	0	0	0	3.77358	7.54717	1.88679	1.88679	3.77358	11.3208	9.43396	9.43396	9.43396	7.54717	0	0	0	0	1.88679	1.88679	0	0	0	0	0	0	0	1.88679	1.88679	83.0189	0	0	0	0	0
phage PaP3	NC_004466	4.22535	4.22535	4.22535	4.22535	4.22535	4.22535	4.22535	2.8169	0	1.40845	5.6338	5.6338	4.22535	4.22535	4.22535	4.22535	4.22535	1.40845	1.40845	1.40845	0	0	1.40845	0	0	0	0	0	0	0	0	0	0	0	0	0	0	0	0	0	0	0	0	0	100	0	1.40845	0
phage Mx8	NC_003085	1.16279	1.16279	0	0	0	0	0	0	0	0	0	0	0	1.16279	0	0	0	0	0	0	0	0	0	0	0	1.16279	1.16279	1.16279	0	0	0	0	0	0	0	0	0	0	1.16279	0	1.16279	1.16279	0	0	0	100	0	0
phage Pf-WMP4	NC_008367	0	0	0	0	0	2.22222	4.44444	0	0	2.22222	0	2.22222	2.22222	0	0	0	0	0	0	0	0	0	0	0	0	0	0	0	0	0	0	0	0	0	0	0	0	0	0	0	0	0	0	0	0	0	100	0
phage ST64B	NC_004313	0	0	0	0	0	0	0	0	0	0	0	0	0	0	0	0	0	5.55556	7.40741	5.55556	7.40741	3.7037	1.85185	1.85185	1.85185	1.85185	0	1.85185	1.85185	0	0	0	0	0	0	0	0	0	0	0	0	0	0	0	0	0	0	100
phage F116	NC_006552	0	0	0	0	0	0	0	0	0	0	0	0	0	0	0	0	0	1.49254	0	1.49254	7.46269	4.47761	0	0	0	0	1.49254	2.98507	1.49254	0	0	1.49254	0	0	0	0	0	0	0	0	1.49254	1.49254	0	0	0	2.98507	0	0
phage Bcep22	NC_005262	0	0	0	0	1.28205	0	0	0	0	0	0	0	0	1.28205	0	0	0	0	0	0	0	1.28205	0	0	0	0	1.28205	0	2.5641	0	0	0	0	0	0	0	0	0	0	0	0	0	0	0	0	2.5641	0	1.28205
phage VpV262	NC_003907	1.49254	1.49254	1.49254	1.49254	1.49254	1.49254	1.49254	2.98507	0	1.49254	2.98507	1.49254	1.49254	4.47761	0	0	0	0	0	0	0	0	0	0	0	0	0	0	0	0	0	0	0	0	0	0	0	1.49254	0	0	1.49254	1.49254	1.49254	0	1.49254	0	1.49254	0
phage SIO1	NC_002519	9.09091	9.09091	9.09091	9.09091	9.09091	9.09091	9.09091	9.09091	0	9.09091	18.1818	6.06061	6.06061	6.06061	0	0	0	0	0	0	3.0303	3.0303	0	0	0	0	0	0	0	0	0	0	0	0	0	0	0	0	0	0	0	0	0	0	6.06061	3.0303	9.09091	0
phage N4	NC_008720	1.38889	1.38889	1.38889	1.38889	1.38889	1.38889	0	1.38889	0	1.38889	2.77778	0	0	0	1.38889	1.38889	1.38889	1.38889	1.38889	1.38889	0	1.38889	0	4.16667	4.16667	4.16667	0	1.38889	1.38889	0	0	0	0	0	0	0	0	0	0	0	0	0	0	0	0	0	0	0
phage 69	NC_007048	0	0	0	0	0	0	0	0	0	0	0	0	0	0	0	0	0	0	0	0	1.31579	1.31579	0	0	0	0	1.31579	1.31579	0	0	0	0	0	0	3.94737	3.94737	3.94737	0	0	0	0	0	0	0	0	1.31579	0	2.63158
phage phi 11	NC_004615	0	0	0	0	0	0	0	0	0	0	0	0	0	0	0	0	0	0	0	0	1.88679	1.88679	0	0	0	0	1.88679	1.88679	0	0	0	0	0	0	5.66038	5.66038	5.66038	0	0	0	0	0	0	0	0	1.88679	0	5.66038
phage 53	NC_007049	0	1.28205	0	0	0	0	0	0	0	0	1.28205	0	0	0	0	0	0	0	0	0	1.28205	1.28205	0	1.28205	1.28205	1.28205	1.28205	1.28205	0	0	0	0	0	0	3.84615	3.84615	3.84615	0	0	0	0	0	0	0	0	1.28205	0	2.5641
phage phiETA2	NC_008798	0	1.44928	0	0	0	0	0	0	0	0	1.44928	0	0	0	0	0	0	0	0	0	1.44928	1.44928	0	1.44928	1.44928	1.44928	2.89855	0	0	0	0	0	0	0	4.34783	4.34783	4.34783	0	0	0	0	0	0	0	0	0	0	0
phage phiNM]	NC_008583	0	2	0	0	0	0	0	0	0	0	2	0	0	0	0	0	0	0	0	0	4	2	0	2	2	2	2	0	0	0	0	0	0	0	6	6	6	0	0	0	0	0	0	0	0	0	0	2
phage 85	NC_007050	0	1.2987	0	0	0	0	0	0	0	0	1.2987	0	0	0	0	0	0	0	0	0	0	0	1.2987	1.2987	1.2987	1.2987	1.2987	0	1.2987	0	0	0	0	0	5.19481	5.19481	5.19481	1.2987	0	0	0	0	0	0	0	0	0	1.2987
phage 187	NC_007047	0	0	0	0	0	0	0	0	0	0	0	0	0	0	0	0	0	0	0	0	2.5974	1.2987	0	0	0	0	2.5974	0	0	0	0	0	0	0	2.5974	2.5974	2.5974	0	0	0	0	0	1.2987	0	0	0	0	1.2987
phage 92	NC_007064	0	0	0	0	0	0	0	0	0	0	0	0	0	0	0	0	0	0	0	0	1.36986	1.36986	1.36986	0	0	0	0	2.73973	1.36986	0	0	0	0	0	4.10959	4.10959	4.10959	0	0	0	0	0	0	0	0	1.36986	0	4.10959
phage 52A	NC_007062	0	0	0	0	0	0	0	0	0	0	0	0	0	0	0	0	0	0	0	0	0	0	1.53846	0	0	0	0	1.53846	0	0	0	0	0	0	4.61538	4.61538	4.61538	0	0	0	0	0	0	0	0	1.53846	0	3.07692
phage phiETA3	NC_008799	0	0	0	0	0	0	0	0	0	0	0	0	0	0	0	0	0	0	0	0	0	1.47059	0	0	0	0	1.47059	0	0	0	0	0	0	0	4.41176	4.41176	4.41176	0	0	0	0	0	0	0	0	0	0	1.47059
phage 88	NC_007063	0	0	0	0	0	0	0	0	0	0	0	0	0	1.40845	0	0	0	0	0	0	1.40845	1.40845	1.40845	0	0	0	0	2.8169	1.40845	0	0	0	0	0	4.22535	4.22535	4.22535	1.40845	0	0	0	0	0	0	0	1.40845	0	2.8169
phage 29]	NC_007061	0	0	0	0	0	0	0	0	0	0	0	0	0	0	0	0	0	0	0	0	1.33333	0	0	0	0	0	0	0	0	0	0	0	0	0	4	4	4	0	0	0	0	0	0	0	0	0	0	1.33333
phage 55	NC_007060	0	0	0	0	0	0	0	0	0	0	0	0	0	0	0	0	0	0	0	0	1.31579	0	0	0	0	0	0	0	0	0	0	0	0	0	3.94737	3.94737	3.94737	0	0	0	0	0	0	0	0	0	0	0
phage X2	NC_007065	0	0	0	0	0	0	0	0	0	0	0	0	0	0	0	0	0	0	0	0	1.2987	1.2987	1.2987	0	0	0	0	1.2987	0	0	0	0	0	0	5.19481	5.19481	5.19481	1.2987	0	0	0	0	0	0	0	1.2987	0	1.2987
phage 96	NC_007057	0	1.26582	0	0	0	0	0	0	0	0	1.26582	0	0	0	0	0	0	0	0	0	0	0	1.26582	0	0	0	0	1.26582	0	0	0	0	0	0	3.79747	3.79747	3.79747	0	0	0	0	0	0	0	0	1.26582	0	2.53165
phage 71]	NC_007059	0	0	0	0	0	0	0	0	0	0	0	0	0	0	0	0	0	0	0	0	2.77778	1.38889	1.38889	0	0	0	0	0	0	0	0	0	0	0	4.16667	4.16667	4.16667	0	0	0	0	0	0	0	0	0	0	1.38889
phage 37	NC_007055	0	0	0	0	0	0	0	0	0	0	1.2987	1.2987	1.2987	0	0	0	0	0	0	0	1.2987	1.2987	0	1.2987	1.2987	1.2987	1.2987	2.5974	1.2987	1.2987	0	1.2987	1.2987	0	3.8961	3.8961	3.8961	0	0	0	0	0	0	0	0	1.2987	0	0
phage CNPH82	NC_008722	0	1.5873	0	0	0	0	0	0	0	0	1.5873	0	0	0	0	0	0	0	0	0	1.5873	3.1746	1.5873	1.5873	1.5873	1.5873	1.5873	0	0	0	0	1.5873	1.5873	0	3.1746	3.1746	3.1746	0	0	0	0	0	0	0	1.5873	0	0	0
phage PH15	NC_008723	0	1.49254	0	0	0	0	0	0	0	0	0	0	0	0	0	0	0	0	0	0	1.49254	2.98507	1.49254	1.49254	1.49254	1.49254	1.49254	0	0	0	0	1.49254	1.49254	0	2.98507	2.98507	2.98507	0	0	0	0	0	0	0	0	0	0	1.49254
phage EW	NC_007056	0	0	0	0	0	0	0	0	0	0	0	0	0	0	0	0	0	0	0	0	2.5974	2.5974	2.5974	1.2987	1.2987	1.2987	1.2987	0	0	2.5974	0	0	0	0	2.5974	2.5974	2.5974	0	0	0	0	0	0	0	0	0	0	0
phage 77	NC_005356	0	1.47059	0	0	0	0	0	0	0	0	1.47059	0	0	0	0	0	0	0	0	0	2.94118	0	0	1.47059	1.47059	1.47059	0	1.47059	0	0	0	0	0	0	1.47059	1.47059	1.47059	0	0	0	0	0	0	0	0	1.47059	0	2.94118
phage phiNM3	NC_008617	0	0	0	0	0	0	0	0	0	0	0	0	0	0	0	0	0	0	0	1.63934	3.27869	1.63934	0	0	0	0	0	0	1.63934	0	0	0	0	0	1.63934	1.63934	1.63934	0	0	0	0	0	0	0	0	0	0	3.27869
phage phiPVL108	NC_008689	0	0	0	0	0	0	0	0	0	0	0	0	0	0	0	0	0	0	0	0	1.78571	0	0	0	0	0	0	0	0	0	0	0	0	0	1.78571	1.78571	1.78571	0	0	0	0	0	0	0	0	0	0	7.14286
phage phi 13	NC_004617	0	0	0	0	0	0	0	0	0	0	0	0	0	0	0	0	0	0	0	0	2.04082	0	0	0	0	0	0	0	0	0	0	0	0	0	2.04082	2.04082	2.04082	0	0	0	0	0	0	0	0	0	0	4.08163
phage phiN315	NC_004740	0	1.5625	0	0	0	0	0	0	0	0	1.5625	0	0	0	0	0	0	0	0	1.5625	1.5625	1.5625	0	0	0	0	0	0	0	0	0	0	0	0	1.5625	1.5625	1.5625	0	0	0	0	0	0	0	0	0	0	1.5625
phage PVL	NC_002321	0	0	0	0	0	0	0	0	0	0	0	0	0	0	0	0	0	0	0	1.6129	1.6129	1.6129	0	0	0	0	0	0	1.6129	0	0	0	0	0	1.6129	1.6129	1.6129	0	0	0	0	0	0	0	0	0	0	4.83871
phage phi ETA]	NC_003288	0	0	0	0	0	0	0	0	0	0	0	0	0	0	0	0	0	0	0	0	1.51515	0	0	0	0	0	0	0	0	0	0	0	0	0	4.54545	4.54545	4.54545	0	0	0	0	0	0	0	0	0	0	3.0303
phage 47	NC_007054	0	1.38889	0	0	0	0	0	0	0	0	1.38889	0	0	0	0	0	0	1.38889	0	0	0	0	8.33333	6.94444	6.94444	6.94444	5.55556	2.77778	0	0	0	0	0	0	2.77778	2.77778	2.77778	0	0	0	0	0	5.55556	0	0	2.77778	0	4.16667
phage phi 12	NC_004616	0	2.12766	0	0	0	0	0	0	0	0	2.12766	0	0	0	0	0	0	0	0	0	0	0	10.6383	10.6383	10.6383	10.6383	8.51064	0	0	0	0	0	0	0	4.25532	4.25532	4.25532	0	0	0	0	0	8.51064	0	0	0	0	8.51064
phage phiSLT	NC_002661	0	0	0	0	0	0	0	0	0	0	0	0	0	0	0	0	0	0	0	0	0	2.32558	4.65116	2.32558	2.32558	2.32558	2.32558	0	0	0	0	0	0	0	4.65116	4.65116	4.65116	0	0	0	0	0	2.32558	0	0	0	0	9.30233
phage 3A	NC_007053	0	1.49254	0	0	0	0	0	0	0	0	1.49254	0	0	0	0	0	0	0	0	0	0	0	8.95522	5.97015	5.97015	5.97015	5.97015	0	0	0	0	0	0	0	2.98507	2.98507	2.98507	0	0	0	0	0	5.97015	0	0	0	0	4.47761
phage 42e	NC_007052	0	0	0	0	0	0	0	0	0	0	0	0	0	0	0	0	0	0	0	0	0	0	2.53165	2.53165	2.53165	2.53165	2.53165	1.26582	0	0	0	0	0	0	2.53165	2.53165	2.53165	0	0	0	0	0	2.53165	0	0	1.26582	0	7.59494
phage Tuc2009	NC_002703	0	0	0	0	0	0	0	0	0	0	0	0	0	0	0	0	0	0	0	0	0	1.78571	0	0	0	0	0	0	0	0	0	3.57143	1.78571	1.78571	0	0	0	0	0	0	0	0	0	0	0	0	0	0
phage TP901-1	NC_002747	0	0	0	0	0	0	0	0	0	0	0	0	0	0	0	0	0	1.78571	0	0	0	1.78571	0	0	0	0	0	0	0	0	0	1.78571	1.78571	1.78571	0	0	0	0	0	0	0	0	0	0	0	0	0	0
phage ul36	NC_004066	0	0	0	0	0	0	0	0	0	0	0	0	0	0	0	0	0	0	1.63934	1.63934	1.63934	4.91803	0	0	0	0	0	0	0	0	0	1.63934	1.63934	1.63934	0	0	0	0	0	0	0	0	0	0	0	0	0	0
phage r1t	NC_004302	0	0	0	0	0	0	0	0	0	0	0	0	0	2	0	0	0	0	0	0	0	0	0	0	0	0	0	2	0	0	0	0	0	0	0	0	0	2	0	0	0	0	0	0	0	2	0	0
phage phi LC3	NC_005822	0	0	0	0	0	0	0	0	0	0	0	0	0	0	0	0	0	0	0	0	0	0	0	0	0	0	0	0	0	0	0	1.96078	1.96078	1.96078	0	0	0	0	0	0	0	0	0	0	0	0	0	0
phage bIL286	NC_002667	0	0	0	0	0	0	0	0	0	0	0	0	0	0	0	0	0	0	1.63934	1.63934	1.63934	4.91803	0	0	0	0	0	0	0	0	0	0	0	0	0	0	0	0	0	0	0	0	0	0	0	0	0	6.55738
phage BK5-T	NC_002796	0	0	0	0	0	0	0	0	0	0	0	0	0	0	0	0	0	0	0	0	0	0	0	0	0	0	0	1.5873	0	0	0	0	0	0	0	0	0	0	0	0	0	0	0	0	0	1.5873	0	4.7619
phage 4268	NC_004746	0	0	0	0	0	0	0	0	0	0	0	0	0	2.08333	0	0	0	0	0	0	0	0	0	0	0	0	0	0	0	0	0	0	0	2.08333	0	0	0	0	0	0	0	0	0	0	0	0	0	8.33333
phage bIL309	NC_002668	0	0	0	0	0	0	0	0	0	0	0	0	0	0	0	0	0	0	0	0	0	0	0	0	0	0	0	0	1.78571	0	0	0	0	0	0	0	0	0	0	0	0	0	0	0	0	0	0	3.57143
phage bIL285	NC_002666	0	0	0	0	0	0	0	0	0	0	0	0	0	0	0	0	0	1.6129	0	0	0	1.6129	0	0	0	0	0	0	0	0	0	0	0	0	0	0	0	0	0	0	0	0	0	0	0	0	0	1.6129
phage O1205	NC_004303	0	0	0	0	0	0	0	0	0	0	0	0	0	0	0	0	0	0	0	0	0	0	0	0	0	0	3.50877	1.75439	1.75439	0	0	0	0	3.50877	0	0	0	1.75439	0	0	0	0	0	0	0	0	0	0
phage 2972	NC_007019	0	0	0	0	0	0	0	0	0	0	2.27273	0	0	0	0	0	0	0	0	0	0	0	0	0	0	0	2.27273	0	0	0	0	0	0	0	0	0	0	0	0	0	0	0	0	0	0	0	0	0
phage Sfi11	NC_002214	0	0	0	0	0	0	0	0	0	0	3.0303	0	0	0	0	0	0	0	0	0	0	0	0	0	0	0	3.0303	0	0	3.0303	0	0	0	6.06061	0	0	0	3.0303	0	0	0	0	0	0	0	0	0	0
phage Sfi21	NC_000872	0	0	0	0	0	0	0	0	0	0	0	0	0	0	0	0	0	0	0	0	2.04082	0	0	0	0	0	2.04082	0	0	0	0	0	0	2.04082	0	0	0	0	0	0	0	0	0	0	0	0	0	2.04082
phage Sfi19	NC_000871	0	0	0	0	0	0	0	0	0	0	3.84615	0	0	0	0	0	0	0	0	0	0	0	0	0	0	0	0	0	0	3.84615	0	0	0	3.84615	0	0	0	0	0	0	0	0	0	0	0	0	0	11.5385
phage DT1	NC_002072	0	0	0	0	0	0	0	0	0	0	0	0	0	0	0	0	0	0	0	0	0	0	0	0	0	0	2.27273	0	0	0	0	0	0	0	0	0	0	0	0	0	0	0	0	0	0	0	0	6.81818
phage Orion	NC_008197	1	1	0	1	1	1	0	0	0	0	0	0	0	1	0	0	0	0	0	0	0	0	0	0	0	0	0	0	0	0	0	0	0	0	0	0	0	0	0	0	0	0	1	0	0	0	0	0
phage PG1	NC_005259	1	1	0	1	1	1	0	0	0	0	0	0	0	1	0	0	0	0	0	0	0	0	0	0	0	0	0	0	0	0	0	0	0	0	0	0	0	0	0	0	0	0	1	0	0	0	0	0
phage Cooper	NC_008195	0	0	0	0	0	0	0	0	0	0	0	0	0	0	0	0	0	0	0	0	0	0	0	0	0	0	0	0	0	0	0	0	0	0	0	0	0	0	0	0	0	0	1.0101	0	0	0	0	0
phage Qyrzula	NC_008204	0	0	0	0	0	0	0	0	0	0	1.23457	0	0	0	0	0	0	0	0	0	0	0	0	0	0	0	0	1.23457	1.23457	0	0	0	0	0	0	0	0	0	0	0	0	0	1.23457	0	0	0	0	1.23457
phage Rosebush	NC_004684	0	0	0	0	0	0	0	0	0	0	1.11111	0	0	0	0	0	0	0	0	0	0	0	0	0	0	0	0	1.11111	1.11111	0	0	0	0	0	0	0	0	0	0	0	0	0	1.11111	0	0	0	0	1.11111
phage 86	NC_008464	0	0	0	0	0	0	0	0	0	0	0	0	0	1.23457	1.23457	1.23457	1.23457	18.5185	18.5185	12.3457	17.284	13.5802	4.93827	0	0	0	0	6.17284	4.93827	0	0	1.23457	0	0	0	0	0	0	0	0	0	0	0	0	0	0	0	3.7037
Stx2 converting bacteriophage II	NC_004914	0	0	0	0	0	0	0	0	0	0	0.588235	0	0	0.588235	1.17647	1.17647	0	15.8824	14.1176	11.7647	15.2941	11.1765	2.35294	1.17647	1.17647	1.17647	0.588235	6.47059	5.29412	0.588235	0	0.588235	0	0	0	0	0	0	0	0	0	0	0	0	0	0	0	4.11765
Stx1 converting bacteriophage	NC_004913	0	0	0	0	0	0	0	0	0	0	0.598802	0	0	0.598802	1.1976	1.1976	0	16.1677	14.9701	12.5749	14.9701	11.976	1.79641	1.1976	1.1976	1.1976	0.598802	6.58683	5.38922	0.598802	0	0.598802	0	0	0	0	0	0	0	0	0	0	0	0	0	0	0	4.19162
Phage phi 4795	NC_004813	0	0	0	0	0	0	0	0	0	0	0	0	0	2.08333	2.08333	2.08333	0	25	22.9167	10.4167	20.8333	14.5833	8.33333	4.16667	4.16667	4.16667	0	6.25	4.16667	0	0	2.08333	0	0	0	0	0	0	0	0	0	0	0	0	0	2.08333	0	4.16667
phage lambda	NC_001416	0	0	0	0	0	0	2.08333	0	0	0	0	0	0	0	0	0	0	6.25	6.25	6.25	6.25	6.25	2.08333	0	0	0	0	4.16667	2.08333	0	0	0	0	0	0	0	0	0	0	0	0	0	0	0	0	0	0	4.16667
phage L5	NC_001335	0	0	1.19048	0	1.19048	0	0	0	0	0	2.38095	0	0	0	0	0	0	0	0	0	0	0	0	0	0	0	0	0	0	0	0	0	0	0	0	0	0	0	0	0	0	0	0	0	1.19048	2.38095	0	1.19048
phage Che12	NC_008203	0	0	1.02041	0	1.02041	0	0	0	0	0	2.04082	0	0	0	0	0	0	0	0	0	0	0	0	0	0	0	0	2.04082	1.02041	0	0	0	0	0	0	0	0	0	0	0	0	0	0	0	1.02041	3.06122	0	1.02041
phage Bxz2	NC_004682	1.17647	1.17647	2.35294	1.17647	2.35294	0	1.17647	0	0	0	2.35294	0	0	0	0	0	0	0	0	0	0	0	0	0	0	0	0	0	0	0	0	0	0	0	0	0	0	0	0	0	0	0	0	0	0	0	0	0
phage Bxb1	NC_002656	0	0	1.16279	0	1.16279	1.16279	1.16279	1.16279	0	1.16279	1.16279	0	0	0	0	0	1.16279	0	0	0	0	0	0	0	0	0	0	0	0	0	0	0	0	0	0	0	0	0	0	0	0	0	0	0	1.16279	0	0	0
phage D29	NC_001900	0	0	0	0	0	0	0	0	0	0	5	0	0	0	0	0	0	0	0	0	0	0	0	0	0	0	0	5	5	0	0	0	0	0	0	0	0	0	0	0	0	0	0	0	0	0	0	5
phage sk1	NC_001835	0	0	0	0	0	0	0	0	0	0	0	0	0	0	0	0	0	0	0	0	0	0	0	0	0	0	0	0	0	0	0	0	0	0	0	0	0	0	0	0	0	0	0	0	0	0	0	3.57143
phage 712	NC_008370	0	0	0	0	1.85185	0	0	0	0	0	0	0	0	1.85185	0	0	0	0	0	0	0	0	0	0	0	0	0	0	0	0	0	0	0	0	0	0	0	1.85185	0	0	0	0	0	0	0	0	0	3.7037
phage jj50	NC_008371	0	0	0	0	0	0	0	0	0	0	0	0	0	0	0	0	0	0	0	0	0	0	0	0	0	0	0	0	0	0	0	0	0	0	0	0	0	0	0	0	0	0	0	0	0	0	0	4.08163
phage P008	NC_008363	0	0	0	0	0	0	0	0	0	0	0	0	0	0	0	0	0	0	0	0	0	0	0	0	0	0	0	0	0	0	0	0	0	0	0	0	0	0	0	0	0	0	0	0	0	0	0	3.57143
phage bIL170	NC_001909	0	0	0	0	3.7037	0	0	0	0	0	0	0	0	1.85185	0	0	0	0	0	0	0	0	0	0	0	0	0	0	0	0	0	0	0	0	0	0	0	1.85185	0	0	0	0	0	0	0	0	0	3.7037
phage PMC	NC_008205	0	0	0	0	0	0	0	0	0	0	0	0	0	0	0.961538	0.961538	0.961538	0	0	0	0	0	0	0.961538	0.961538	0.961538	0	0.961538	0	0	0	0	0	0	0	0	0	0	0	0	0	0	0	0	0	2.88462	0	0.961538
phage Llij	NC_008196	0	0	0	0	0	0	0	0	0	1	0	0	0	0	1	1	1	0	0	0	0	0	0	1	1	1	0	0	0	0	0	0	0	0	0	0	0	0	0	0	0	0	0	0	0	2	0	1
phage Che9d	NC_004686	0	0	0	0	0	0	0	0	0	0	0	0	0	0	0	0	0	0	0	0	0	0	0	0	0	0.900901	0	1.8018	0.900901	0	0	0	0	0	0	0	0	0	0	0	0	0	0	0	0	3.6036	0	0
phage Che8	NC_004680	0	0	0	0	0	0	0	0	0	0.892857	0	0	0	0	0.892857	0.892857	0.892857	0	0	0	0	0	0	0.892857	0.892857	0.892857	0	0	0	0	0	0	0	0	0	0	0	0	0	0	0	0	0	0	0	2.67857	0	0.892857
phage Gamma	NC_007458	0	0	0	0	0	0	0	0	0	0	0	0	0	0	0	0	0	1.88679	0	0	0	0	0	0	0	0	0	0	0	0	0	0	0	0	1.88679	1.88679	1.88679	0	0	0	0	0	0	0	0	0	0	5.66038
phage Cherry	NC_007457	0	0	0	0	0	0	0	0	0	0	0	0	0	0	0	0	0	1.96078	0	0	0	0	0	0	0	0	0	0	0	0	0	0	0	0	1.96078	1.96078	1.96078	0	0	0	0	0	0	0	0	0	0	5.88235
phage Fah	NC_007814	0	0	0	0	0	0	0	0	0	0	0	0	0	0	0	0	0	2.12766	0	0	0	0	0	0	0	0	0	0	0	0	0	0	0	0	2.12766	2.12766	2.12766	0	0	0	0	0	0	0	0	0	0	8.51064
phage W beta	NC_007734	0	0	0	0	0	0	0	0	0	0	0	0	0	0	0	0	0	2	0	0	0	0	0	0	0	0	0	0	0	0	0	0	0	0	2	2	2	0	0	0	0	0	0	0	0	0	0	8
phage phi644-2	NC_009235	0	0	0	0	0	0	0	0	0	0	0	0	0	1.51515	1.51515	0	0	0	1.51515	0	0	1.51515	1.51515	0	0	0	1.51515	0	0	0	0	0	0	0	0	0	0	0	0	0	0	0	0	0	0	0	0	6.06061
phage phiE125	NC_003309	0	0	0	0	0	0	0	0	0	0	0	0	0	0	1.40845	1.40845	0	0	2.8169	0	0	0	1.40845	0	0	0	1.40845	0	0	0	0	1.40845	1.40845	0	0	0	0	0	0	0	0	0	0	0	0	1.40845	0	7.04225
phage phi1026b	NC_005284	0	0	0	0	0	0	0	0	0	0	0	0	0	0	1.20482	1.20482	0	0	2.40964	0	0	0	1.20482	0	0	0	1.20482	0	0	0	0	1.20482	1.20482	0	0	0	0	0	0	0	0	0	0	0	0	0	0	7.22892
phage T1	NC_005833	5.19481	5.19481	0	2.5974	5.19481	1.2987	0	5.19481	0	0	0	0	0	7.79221	1.2987	1.2987	1.2987	1.2987	2.5974	1.2987	0	0	1.2987	0	0	0	0	0	0	0	0	1.2987	1.2987	0	0	0	0	0	0	0	0	0	5.19481	0	0	0	0	1.2987
phage RTP	NC_007603	2.66667	2.66667	0	1.33333	2.66667	2.66667	0	2.66667	0	0	0	0	0	6.66667	1.33333	1.33333	1.33333	2.66667	2.66667	1.33333	0	0	1.33333	0	0	0	0	0	0	0	0	1.33333	1.33333	0	0	0	0	0	0	0	0	0	5.33333	0	0	0	0	0
phage JK06	NC_007291	0	0	0	0	0	1.21951	0	0	0	0	0	0	0	7.31707	1.21951	1.21951	1.21951	0	1.21951	0	0	0	2.43902	0	0	0	0	2.43902	0	0	0	1.21951	1.21951	0	0	0	0	0	0	0	0	0	2.43902	0	0	0	0	0
phage phi AT3	NC_005893	0	0	0	0	0	0	0	0	0	0	0	0	0	3.63636	0	0	0	0	0	1.81818	3.63636	3.63636	0	0	0	0	0	1.81818	0	0	0	0	0	1.81818	0	0	0	3.63636	0	0	0	0	0	0	0	0	0	3.63636
phage Lc-Nu	NC_007501	0	0	0	0	0	0	0	0	0	0	2	0	0	4	0	0	0	2	0	2	2	2	0	0	0	0	2	0	2	0	0	0	0	2	0	0	0	4	0	0	0	0	0	0	0	0	0	8
phage A2	NC_004112	0	0	0	0	0	0	0	0	0	0	0	0	0	5.26316	0	0	0	0	0	0	0	0	0	1.75439	1.75439	1.75439	1.75439	1.75439	0	0	0	0	0	0	0	0	0	3.50877	0	0	0	0	0	0	0	1.75439	0	5.26316
phage phiKO2	NC_005857	0	0	0	0	0	0	0	0	0	0	0	0	0	0	0	0	0	3.125	0	0	0	1.5625	3.125	0	0	0	0	3.125	1.5625	0	0	0	0	0	0	0	0	0	0	0	0	0	0	0	0	1.5625	0	6.25
phage PY54	NC_005069	0	0	0	0	0	0	0	0	0	0	0	0	0	0	1.51515	1.51515	0	3.0303	1.51515	0	0	0	4.54545	0	0	0	0	0	0	0	0	0	0	0	0	0	0	0	0	0	1.51515	1.51515	1.51515	0	0	0	0	9.09091
phage N15	NC_001901	0	0	0	0	0	0	0	0	0	0	0	0	0	0	0	0	0	0	0	2.27273	0	0	4.54545	0	0	0	0	2.27273	0	0	0	0	0	0	0	0	0	0	0	0	0	0	0	0	0	2.27273	0	2.27273
phage 244	NC_008194	0	0	1.40845	0	1.40845	0	0	0	0	0	0	0	0	0	0.704225	0.704225	1.40845	0	0	0	0	0	0	0	0	0	0	0	0	0	0	0	0	0	0	0	0	0	0	0	0	0	0	0	0	0.704225	0	1.40845
phage CJW1	NC_004681	0	0	0	0	0	0	0	0	0	0	0	0	0	0.70922	0.70922	0.70922	0.70922	0	0.70922	0	0	0	0	0.70922	0.70922	1.41844	0	0	0	0	0	0	0	0	0	0	0	0	0	0	0	0	0	0	0	0.70922	0	1.41844
phage PLot	NC_008200	0	0	0	0	0	0	0	0	0	0	0	0	0	0	0	0	0	0	0	0	0	0	0	1.1236	1.1236	1.1236	1.1236	0	0	0	0	0	0	0	0	0	0	0	0	0	1.1236	1.1236	0	0	0	0	0	0
phage PBI1	NC_008198	0	0	0	0	0	0	0	0	0	0	0	0	0	0	0	0	0	0	0	0	0	0	0	1.23457	1.23457	1.23457	1.23457	0	0	0	0	0	0	0	0	0	0	0	0	0	1.23457	1.23457	0	0	0	0	0	0
phage D3112	NC_005178	0	0	0	0	0	1.85185	0	0	0	0	0	0	0	0	0	0	0	0	1.85185	0	1.85185	0	0	0	0	0	0	1.85185	1.85185	0	0	0	0	0	0	0	0	0	1.85185	1.85185	0	0	0	0	0	0	0	1.85185
phage DMS3	NC_008717	0	0	0	0	0	1.96078	0	0	0	0	0	0	0	0	0	0	0	0	1.96078	0	1.96078	0	0	0	0	0	0	1.96078	1.96078	0	0	0	0	0	0	0	0	0	1.96078	1.96078	0	0	0	0	0	0	0	1.96078
phage Bcep176	NC_007497	0	0	0	0	1.28205	0	0	0	0	0	0	0	0	1.28205	1.28205	1.28205	0	0	2.5641	0	0	0	1.28205	0	0	0	3.84615	2.5641	0	0	0	1.28205	1.28205	0	0	0	0	0	0	0	0	0	0	0	0	1.28205	0	3.84615
phage psiM2	NC_001902	0	0	0	0	0	0	0	0	0	0	0	0	0	0	0	0	0	0	0	0	0	0	0	5.55556	5.55556	5.55556	0	0	0	0	0	0	0	0	0	0	0	0	0	0	0	0	0	0	0	0	0	0
phage 2638A	NC_007051	0	0	0	0	0	0	0	0	0	0	0	0	0	0	0	0	0	1.78571	0	0	0	0	8.92857	7.14286	7.14286	7.14286	7.14286	0	0	0	0	0	0	0	1.78571	1.78571	1.78571	0	0	0	0	0	7.14286	0	0	0	0	1.78571
phage phiC31	NC_001978	0	0	0	0	0	0	0	0	0	1.88679	3.77358	0	0	0	0	0	0	0	0	0	0	0	0	1.88679	1.88679	1.88679	1.88679	0	0	0	0	0	0	0	0	0	0	0	0	0	0	0	0	0	0	0	0	7.54717
phiBT1	NC_004664	0	0	0	0	0	0	0	0	0	1.81818	1.81818	0	0	0	0	0	0	0	0	0	0	0	0	1.81818	1.81818	1.81818	1.81818	0	0	0	0	0	0	0	0	0	0	0	0	0	0	0	0	0	0	0	0	7.27273
phage BcepGomr	NC_009447	0	0	0	0	0	1.33333	0	0	0	0	0	0	0	0	0	0	0	0	0	0	0	0	0	0	0	0	0	1.33333	1.33333	0	0	0	0	0	0	0	0	0	0	0	0	0	6.66667	0	0	0	0	0
phage Q54	NC_008364	0	0	0	0	0	0	0	0	0	0	0	0	0	0	0	0	0	2.12766	0	0	0	0	0	0	0	0	0	0	0	0	0	0	0	0	0	0	0	0	0	0	0	0	0	0	0	0	0	2.12766
Phage phiJL001	NC_006938	0	0	0	0	0	0	0	0	0	0	1.1236	0	0	0	0	0	0	0	0	1.1236	0	0	0	1.1236	1.1236	1.1236	0	0	0	0	0	0	0	0	0	0	0	0	1.1236	1.1236	4.49438	4.49438	4.49438	0	0	0	0	0
phage B3	NC_006548	0	0	0	0	0	0	0	0	0	0	0	0	0	0	0	0	0	0	0	0	0	0	0	0	0	0	1.69492	0	0	0	0	0	0	0	0	0	0	0	0	0	0	0	0	0	0	0	0	1.69492
phage SPP1	NC_004166	0	0	0	0	0	0	0	0	0	0	0	0	0	0.990099	0	0	0	0	0	0.990099	1.9802	1.9802	0.990099	0	0	0	0.990099	0	1.9802	0	0.990099	0	0	0	0	0	0	0.990099	0	0	0	0	0.990099	0	0	0	0	0
phage mu1/6	NC_007967	0	0	0	0	0	0	0	0	0	0	0	0	0	0	0	0	0	0	0	0	0	0	0	0	0	1.92308	0	0	0	0	0	0	0	0	0	0	0	0	0	0	0	0	0	0	0	0	0	1.92308
phage A118	NC_003216	0	0	0	0	0	0	0	0	0	0	0	0	0	0	0	0	0	0	0	1.38889	2.77778	1.38889	0	0	0	0	1.38889	0	2.77778	0	0	0	0	0	0	0	0	0	0	0	0	0	0	0	0	0	0	0
phage MM1	NC_003050	1.88679	1.88679	0	0	0	0	0	0	0	1.88679	0	1.88679	1.88679	0	0	0	0	1.88679	0	0	1.88679	1.88679	0	1.88679	1.88679	1.88679	0	0	0	0	1.88679	1.88679	1.88679	1.88679	0	0	0	0	0	0	0	0	0	0	0	0	0	0
phage bIL312	NC_002671	0	0	0	0	0	0	0	0	0	0	0	0	0	0	0	0	0	0	0	0	0	0	3.7037	0	0	0	0	0	0	0	0	0	0	0	0	0	0	0	0	0	0	0	0	0	0	0	0	0
phage bIL311	NC_002670	0	0	0	0	0	0	0	0	0	0	0	0	0	0	0	0	0	4.7619	0	0	0	0	0	0	0	0	4.7619	0	0	0	0	0	0	0	0	0	0	0	0	0	0	0	0	0	0	0	0	0
phage bIL310	NC_002669	0	0	0	0	0	0	0	0	0	0	0	0	0	0	0	0	0	0	0	0	0	0	0	7.14286	7.14286	7.14286	7.14286	3.57143	0	0	0	0	0	0	0	0	0	0	0	0	0	0	0	0	0	0	0	3.57143
phage phi3396	NC_009018	1.66667	1.66667	0	0	0	0	0	0	0	0	0	1.66667	1.66667	0	0	0	0	0	0	0	0	0	0	1.66667	1.66667	1.66667	0	1.66667	0	0	0	0	0	0	1.66667	1.66667	1.66667	0	0	0	0	0	0	0	0	1.66667	0	1.66667
phage 11b	NC_006356	0	0	0	0	0	0	0	0	0	0	0	1.53846	1.53846	0	0	0	0	1.53846	0	0	1.53846	1.53846	0	1.53846	1.53846	1.53846	0	1.53846	1.53846	0	0	0	0	0	0	0	0	0	0	0	0	0	0	0	0	0	0	1.53846
Archaeal BJ1	NC_008695	0	0	0	0	0	0	0	0	0	0	0	0	0	0	0	0	0	0	0	0	0	0	0	0	0	0	0	0	0	0	0	0	0	0	0	0	0	0	0	0	0	0	0	0	0	0	0	0
phage BCJA1c	NC_006557	0	0	0	0	0	0	0	0	0	0	0	0	0	0	0	0	0	0	0	0	1.72414	1.72414	0	0	0	0	0	0	0	0	1.72414	0	0	0	0	0	0	0	0	0	1.72414	1.72414	0	0	0	0	0	0
phage phiAsp2	NC_005885	0	0	0	0	0	0	0	0	0	0	0	0	0	0	0	0	0	0	1.33333	1.33333	0	0	0	1.33333	1.33333	1.33333	0	1.33333	2.66667	0	0	0	0	0	0	0	0	0	0	0	0	0	0	0	0	0	0	0
phage phi-105	NC_004167	0	0	0	0	0	0	0	0	0	0	0	0	0	0	0	0	0	0	0	0	0	0	0	2	2	2	2	0	0	0	0	4	2	2	2	2	2	0	0	0	0	0	0	0	0	2	0	8
phage Catera	NC_008207	0	0.458716	0	0	0	0	0	0	0	0	0.458716	0	0	0.458716	0	0	0	0	0	0	0	0	0	0	0	0	0	0	0	0	0	0	0	0	0	0	0	0	0	0	0	0	0	0	0	0	0.458716	0
phage Wildcat	NC_008206	0	0	0	0	0.675676	0	0	0	0	0	0	0	0	0	0.675676	0.675676	0.675676	0.675676	0	0	0	0.675676	0	0	0	0	0	0	0.675676	0	0	0	0	0	0	0	0	0	0	0	0	0	0	0	0	0	0	0
phage Halo	NC_008202	0	0	0	0	0	0	0	0	0	0	0	0	0	0	0	0	0	0	0	0	0	0	0	0	0	0	0	1.5625	0	0	0	0	0	0	0	0	0	0	0	0	0	0	0	0	0	0	0	0
phage phig1e	NC_004305	0	0	0	0	0	0	0	0	0	0	0	0	0	0	0	0	0	0	0	0	2	2	0	0	0	0	4	0	0	0	0	0	0	0	0	0	0	0	0	0	0	0	2	0	0	0	0	0
phage BcepNazgul	NC_005091	0	0	0	0	0	0	0	0	0	0	0	0	0	0	0	0	0	0	0	0	4.7619	4.7619	23.8095	28.5714	28.5714	28.5714	23.8095	0	0	0	0	0	0	0	0	0	0	0	0	0	4.7619	4.7619	19.0476	0	0	0	0	0
phage VWB	NC_005345	0	0	0	0	0	0	0	0	0	0	0	0	0	0	0	0	0	0	0	0	0	0	0	0	0	0	0	0	0	0	0	0	0	0	0	0	0	0	0	0	0	0	0	0	0	0	0	0
phage Omega	NC_004688	0	0	0.421941	0	1.26582	0	0	0	0	0	0	0	0	0.843882	0	0	0	0	0	0	0	0	0	0.421941	0.421941	0.421941	0	0	0	0	0	0	0	0	0	0	0	0.421941	0	0	0.421941	0.421941	0	0	0	1.68776	0	0.421941
phage Che9c	NC_004683	0	0	0	0	0	0	0	0	0	0	0	0	0	0	0	0	0	0	0	0	0	0	0	1.20482	1.20482	1.20482	0	0	1.20482	0	0	0	0	0	0	0	0	0	0	0	0	0	0	0	0	0	0	0
phage KC5a	NC_007924	0	0	0	0	0	0	0	0	0	0	0	0	0	0	0	0	0	0	0	0	0	0	0	0	0	0	1.96078	0	0	0	0	0	0	0	0	0	0	0	0	0	0	0	0	0	0	0	0	0
phage phiHSIC	NC_006953	0	0	0	0	0	0	0	0	0	0	2.22222	0	0	0	0	0	0	0	0	0	2.22222	2.22222	2.22222	2.22222	2.22222	2.22222	2.22222	0	0	0	0	0	0	0	0	0	0	0	0	0	2.22222	2.22222	8.88889	0	0	0	0	0
phage ES18	NC_006949	2.53165	2.53165	2.53165	1.26582	3.79747	2.53165	1.26582	1.26582	0	1.26582	1.26582	0	0	1.26582	1.26582	1.26582	0	36.7089	29.1139	26.5823	24.0506	22.7848	7.59494	2.53165	1.26582	3.79747	1.26582	3.79747	6.32911	0	0	1.26582	1.26582	0	0	0	0	0	0	0	0	0	2.53165	0	1.26582	1.26582	0	3.79747
phage T5	NC_005859	1.24224	1.24224	0	0	2.48447	0	0	0.621118	0	0	0	0	1.24224	0.621118	0	0	0	0	0	0.621118	0	0.621118	0	0	0	0	0	0	0	0	1.24224	0	0	0	0	0	0	0	0.621118	0.621118	0.621118	0.621118	3.72671	0	0.621118	0	0	0.621118
phage Lj965	NC_005355	0	0	0	0	0	0	0	0	0	0	0	0	0	0	0	0	0	0	0	0	0	0	0	0	0	0	0	2.22222	0	0	0	0	0	2.22222	0	0	0	0	0	0	0	0	0	0	2.22222	2.22222	0	0
phage Lj928	NC_005354	0	0	0	0	0	0	0	0	0	0	0	0	0	0	0	0	0	0	0	0	4.7619	2.38095	0	0	0	0	0	2.38095	0	0	0	0	0	2.38095	0	0	0	0	0	0	0	0	0	0	0	2.38095	0	2.38095
phage SM1	NC_004996	1.78571	1.78571	1.78571	0	0	1.78571	0	0	0	1.78571	0	1.78571	1.78571	0	0	0	0	0	0	0	0	0	0	1.78571	1.78571	1.78571	0	1.78571	0	0	0	0	0	1.78571	0	0	0	0	0	0	0	0	0	0	0	1.78571	0	0
phage Xp10	NC_004902	8.33333	8.33333	3.33333	1.66667	10	1.66667	1.66667	10	0	1.66667	1.66667	6.66667	6.66667	8.33333	16.6667	15	13.3333	1.66667	1.66667	0	0	1.66667	1.66667	0	0	0	0	0	0	0	0	1.66667	1.66667	0	0	0	0	0	0	0	0	0	6.66667	0	1.66667	0	0	3.33333
phage Barnyard	NC_004689	0	0	0	0	0	0	0	0	0	0	0	0	0	0	0	0	0	0	0	0	0	0	0	0.925926	0.925926	0.925926	0.925926	0	0	0	0	0	0	0	0	0	0	0	0	0	0.925926	0.925926	0	0	0	0	0	0
phage Corndog	NC_004685	1.65289	0.826446	0	0	1.65289	0	0	0	0	0	0	0	0	0	0	0	0	0	0	0	0	0	0	0	0	0	0	0	0.826446	0	0	0	0	0	0	0	0	0	0	0	0	0	0	0	0	0	0	0
phage phi3626	NC_003524	0	0	0	0	0	0	0	0	0	0	0	0	0	0	0	0	0	0	0	0	0	2.04082	0	0	0	0	0	0	0	0	0	0	0	0	2.04082	2.04082	2.04082	0	0	0	0	0	0	0	0	0	0	6.12245
phage TM4	NC_003387	0	0	0	0	0	0	0	0	0	0	0	0	0	0	0	0	0	0	0	0	0	0	0	1.13636	1.13636	1.13636	1.13636	0	0	0	0	0	0	0	0	0	0	0	0	0	0	0	0	0	0	0	0	0
phage PSA	NC_003291	0	1.69492	0	0	0	0	0	0	0	0	1.69492	0	0	0	0	0	0	0	0	0	0	0	0	3.38983	3.38983	3.38983	1.69492	0	0	0	1.69492	0	0	0	0	0	0	0	0	0	0	0	0	0	0	0	0	1.69492
phage PhiNIH1.1	NC_003157	1.81818	1.81818	0	0	0	0	0	0	0	0	0	1.81818	1.81818	0	0	0	0	1.81818	0	0	1.81818	0	0	1.81818	1.81818	1.81818	0	0	0	0	0	0	0	0	1.81818	0	1.81818	0	0	0	0	0	0	0	0	0	0	0
phage D3]	NC_002484	0	0	0	0	0	0	0	0	0	0	0	0	0	0	0	0	0	0	0	0	4	0	0	0	0	0	0	0	0	0	0	0	0	0	0	0	0	0	0	0	0	0	4	0	0	0	0	12
phage 7201	NC_002185	0	0	0	0	0	0	0	0	0	0	0	0	0	0	0	0	0	6.25	0	0	0	6.25	0	0	0	0	0	0	0	0	0	0	0	0	0	0	0	0	0	0	0	0	0	0	0	0	0	0
phage HK97	NC_002167	0	0	0	0	0	0	1.63934	0	0	0	0	0	0	0	0	0	0	24.5902	22.9508	16.3934	31.1475	24.5902	3.27869	1.63934	1.63934	1.63934	3.27869	3.27869	0	0	0	0	0	0	0	0	0	0	0	0	1.63934	1.63934	3.27869	0	0	0	0	14.7541
phage HK022	NC_002166	1.78571	1.78571	0	0	1.78571	0	0	1.78571	0	0	0	0	0	0	0	0	0	12.5	14.2857	12.5	23.2143	17.8571	3.57143	0	0	0	1.78571	8.92857	1.78571	0	0	0	0	0	0	0	0	0	0	0	0	0	1.78571	0	0	0	0	12.5
phage phi adh	NC_000896	0	0	0	0	0	0	0	0	0	0	0	0	0	0	0	0	0	0	0	0	0	0	1.69492	1.69492	1.69492	1.69492	1.69492	0	0	0	0	0	0	0	0	0	0	0	0	0	0	0	1.69492	0	0	0	0	6.77966
phage SPBc2	NC_001884	0	0	0	0	0	0	0	0	0	0	0	0	0	0	0	0	0	0	0	0	0	0	0	0	0	0	0	0	0	0	0	0	0	0	0	0	0	0	0	0	0	0	0	0	0	0	0	0
phage c2	NC_001706	0	0	0	0	0	0	0	0	0	0	0	0	0	3.84615	0	0	0	7.69231	0	0	0	0	3.84615	0	0	0	0	0	0	0	0	3.84615	3.84615	0	0	0	0	0	0	0	0	0	3.84615	0	0	0	0	0
phage SETP3	NC_009232	1.88679	1.88679	0	0	1.88679	1.88679	0	1.88679	0	0	0	1.88679	0	1.88679	0	0	0	3.77358	7.54717	1.88679	1.88679	3.77358	11.3208	9.43396	9.43396	9.43396	7.54717	0	0	0	0	1.88679	1.88679	0	0	0	0	0	0	0	1.88679	1.88679	83.0189	0	0	0	0	0
phage RSA1	NC_009382	0	0	0	0	0	0	0	0	0	0	0	0	0	0	0	0	0	1.96078	3.92157	1.96078	0	0	3.92157	0	0	0	0	3.92157	1.96078	0	0	0	0	0	0	0	0	0	0	0	0	0	0	0	0	0	0	0
phage phi52237	NC_007145	0	0	0	0	0	0	0	0	0	2.22222	0	0	0	0	0	0	0	2.22222	2.22222	2.22222	0	0	4.44444	2.22222	2.22222	2.22222	0	0	0	0	0	0	0	0	0	0	0	0	0	0	0	0	0	0	0	0	0	0
phage phiE202	NC_009234	0	0	0	0	0	0	0	0	0	2.27273	0	0	0	0	0	0	0	2.27273	2.27273	2.27273	0	0	2.27273	2.27273	2.27273	2.27273	0	0	0	0	0	0	0	0	0	0	0	0	0	0	0	0	0	0	0	0	0	0
phage phiE12-2	NC_009236	0	0	0	0	0	0	0	0	0	0	0	0	0	0	0	0	0	0	0	0	0	0	0	2.5	2.5	2.5	0	0	0	0	0	0	0	0	0	0	0	0	0	0	0	0	0	0	0	0	0	0
phage 186	NC_001317	0	0	0	0	0	0	0	0	0	0	0	0	0	0	0	0	0	2.17391	2.17391	2.17391	2.17391	4.34783	2.17391	0	0	0	2.17391	0	0	0	0	0	0	0	0	0	0	0	0	0	0	0	0	0	0	0	0	4.34783
phage WPhi	NC_005056	0	0	0	0	0	0	0	0	0	0	0	0	0	0	0	0	0	0	0	0	2.27273	4.54545	2.27273	0	0	0	2.27273	0	0	0	0	0	0	0	0	0	0	0	0	0	0	0	0	0	0	0	0	6.81818
phage PsP3	NC_005340	0	0	0	0	0	0	0	0	0	0	0	0	0	0	0	0	0	0	0	0	2.5	2.5	2.5	0	0	0	2.5	0	0	0	0	0	0	0	0	0	0	0	0	0	0	0	0	0	0	0	0	7.5
phage P2]	NC_001895	0	0	0	0	0	0	0	0	0	2.32558	0	0	0	0	0	0	0	0	0	0	2.32558	4.65116	2.32558	0	0	0	2.32558	0	0	0	0	0	0	0	0	0	0	0	0	0	0	0	0	0	0	0	0	6.97674
phage L-413C	NC_004745	0	0	0	0	0	0	0	0	0	0	0	0	0	0	0	0	0	0	0	0	2.5	5	2.5	0	0	0	2.5	0	0	0	0	0	0	0	0	0	0	0	0	0	0	0	0	0	0	0	0	5
phage phi CTX	NC_003278	0	0	0	0	0	0	0	0	0	0	0	0	0	0	0	0	0	0	0	0	0	0	0	2.17391	2.17391	2.17391	0	0	0	0	0	0	0	0	0	0	0	0	0	0	0	0	0	0	0	0	0	2.17391
phage phi-MhaA1-PHL101	NC_008201	0	0	0	0	0	0	0	0	0	0	0	0	0	4.16667	0	0	2.08333	2.08333	8.33333	0	0	4.16667	0	0	0	0	2.08333	2.08333	0	0	0	2.08333	4.16667	0	0	0	0	0	0	0	2.08333	2.08333	2.08333	0	0	0	0	2.08333
phage VHML	NC_004456	0	0	0	0	0	0	0	0	0	0	0	0	0	0	0	0	0	3.57143	0	1.78571	1.78571	0	0	5.35714	5.35714	5.35714	1.78571	0	0	0	0	0	0	0	0	0	0	0	0	0	0	0	0	0	0	0	0	1.78571
phage VP882	NC_009016	0	0	0	0	0	0	0	0	0	0	0	0	0	0	0	0	0	1.40845	0	1.40845	1.40845	0	0	2.8169	2.8169	2.8169	1.40845	0	0	0	0	0	0	0	0	0	0	0	1.40845	1.40845	0	0	0	0	0	0	0	1.40845
phage F108	NC_008193	0	0	0	0	0	0	0	0	0	2.32558	0	0	0	2.32558	0	0	0	2.32558	2.32558	0	0	0	4.65116	0	0	0	0	0	0	0	0	2.32558	2.32558	0	0	0	0	0	0	0	0	0	0	0	0	0	0	0
phage HP1]	NC_001697	0	0	0	0	0	0	2.43902	0	0	0	0	0	0	2.43902	0	0	2.43902	4.87805	2.43902	0	0	0	2.43902	0	0	0	0	0	0	0	0	2.43902	2.43902	0	0	0	0	0	0	0	0	0	0	0	0	0	0	0
phage HP2]	NC_003315	0	0	0	0	0	0	2.77778	0	0	0	0	0	0	2.77778	0	0	0	5.55556	0	0	0	0	5.55556	0	0	0	0	0	0	0	0	2.77778	2.77778	0	0	0	0	0	0	0	0	0	0	0	0	0	0	0
phage K139	NC_003313	0	0	0	0	0	0	2.32558	0	0	0	0	0	0	2.32558	0	0	0	0	2.32558	0	0	0	2.32558	0	0	0	0	0	0	0	0	2.32558	2.32558	0	0	0	0	0	0	0	0	0	0	0	0	0	0	2.32558
phage Mu	NC_000929	0	0	0	0	0	0	0	0	0	0	0	0	0	1.88679	1.88679	1.88679	0	1.88679	1.88679	0	0	0	5.66038	0	0	0	0	0	0	0	0	1.88679	1.88679	0	0	0	0	0	0	0	0	0	0	0	0	0	0	20.7547
phage phiE255	NC_009237	0	0	0	0	0	0	0	0	0	0	0	0	0	0	0	0	0	0	0	0	0	0	1.88679	0	0	0	1.88679	0	0	0	0	0	0	0	0	0	0	0	0	0	0	0	0	0	0	0	0	0
phage BcepMu	NC_005882	0	0	0	0	0	0	0	0	0	0	0	0	0	0	0	0	0	0	0	0	0	0	0	0	0	0	0	0	0	0	0	0	0	0	0	0	0	0	0	0	0	0	0	0	0	0	0	0
phage P27	NC_003356	0	0	0	0	0	0	0	0	0	0	0	0	0	0	0	0	0	5.26316	1.75439	5.26316	3.50877	3.50877	3.50877	3.50877	3.50877	3.50877	1.75439	1.75439	0	0	0	0	0	0	0	0	0	0	0	0	0	0	0	0	0	3.50877	0	42.1053
phage V]	NC_003444	0	0	0	0	0	0	0	0	0	0	0	0	0	0	0	0	0	11.3208	13.2075	11.3208	11.3208	1.88679	9.43396	1.88679	1.88679	1.88679	3.77358	0	0	0	0	0	0	0	0	0	0	0	0	0	0	0	0	0	0	0	0	64.1509
phage 25]	NC_008208	0.41841	0.41841	0	0.41841	0	0	0	0	0	0	0	0	0.41841	0.41841	0.41841	0.41841	0.41841	0	0	0	0	0.41841	0	0	0	0	0	0	0	0	0	0	0	0	0	0	0	0	0.41841	0.41841	0	0	0	0	0.83682	0	0	0.41841
phage 31]	NC_007022	0.411523	0	0	0	0.411523	0	0.411523	0	0	0	0	0	0	0	0	0	0.411523	0	0	0	0	0.411523	0	0	0	0	0	0	0	0	0	0	0	0	0	0	0	0	0	0	0	0	0	0	0.823045	0	0	0
phage 44RR2	NC_005135	0.413223	0	0	0	0.413223	0	0.413223	0	0	0	0	0	0	0	0	0	0.413223	0	0	0	0	0.413223	0	0	0	0	0	0	0	0	0	0	0	0	0	0	0	0	0	0	0	0	0	0	0.826446	0	0	0
phage RB69	NC_004928	0.383142	0	0	0	0	0	0.383142	0	0	0	0	0.383142	0.383142	0.383142	0.383142	0.383142	0.383142	0.383142	0	0	0	0.383142	0	0	0	0	0	0	0	0	0	0	0	0	0	0	0	0.383142	0	0	0	0.383142	0.383142	0	0.383142	0	0	0.383142
phage RB32	NC_008515	0	0	0	0	0.383142	0	0.383142	0	0	0	0	0.383142	0.383142	0	0.383142	0.383142	0.383142	0.766284	0	0	0	0.383142	0	0	0	0	0	0	0	0	0	0.383142	0	0	0	0	0	0	0	0	0.383142	0.383142	0.383142	0	0.383142	0	0	0.766284
phage T4	NC_000866	0	0	0	0	0.363636	0	0.727273	0.363636	0	0	0	0.363636	0.363636	0.363636	0.363636	0.363636	0.727273	0.727273	0	0	0	0.363636	0	0	0	0	0	0	0	0	0	0.363636	0	0	0	0	0	0.363636	0	0	0.363636	0.363636	0.363636	0	0.363636	0	0	0.727273
phage RB49	NC_005066	0	0	0	0.378788	0	0	0.378788	0	0	0.378788	0	0	0	0.757576	0.378788	0.378788	0.378788	0	0	0.757576	0	0	0	0	0	0	0	0	0	0	0	0	0	0	0	0	0	0	0	0	0	0	0	0	0	0	0	0.757576
phage Aeh1	NC_005260	0.290698	0	0	0	0	0	0.290698	0	0	0	0	0	0	0	0.290698	0.581395	0.290698	0.290698	0	0	0	0	0	0	0	0	0	0	0	0	0	0	0	0	0	0	0	0	0	0	0	0	0	0	0.290698	0	0	0
phage RB43	NC_000000	#DIV/0!	#DIV/0!	#DIV/0!	#DIV/0!	#DIV/0!	#DIV/0!	#DIV/0!	#DIV/0!	#DIV/0!	#DIV/0!	#DIV/0!	#DIV/0!	#DIV/0!	#DIV/0!	#DIV/0!	#DIV/0!	#DIV/0!	#DIV/0!	#DIV/0!	#DIV/0!	#DIV/0!	#DIV/0!	#DIV/0!	#DIV/0!	#DIV/0!	#DIV/0!	#DIV/0!	#DIV/0!	#DIV/0!	#DIV/0!	#DIV/0!	#DIV/0!	#DIV/0!	#DIV/0!	#DIV/0!	#DIV/0!	#DIV/0!	#DIV/0!	#DIV/0!	#DIV/0!	#DIV/0!	#DIV/0!	#DIV/0!	#DIV/0!	#DIV/0!	#DIV/0!	#DIV/0!	#DIV/0!
phage KVP40	NC_005083	0	0	0	0	0	0	0.806452	0	0	0	0.268817	0.537634	0.268817	0.268817	0.268817	0.268817	0.268817	0	0.268817	0.268817	0	0	0	0	0	0	0	0	0	0	0	0	0	0	0	0	0	0	0.268817	0.268817	0.268817	0.268817	0	0	0	0	0	0
phage P-SSM4	NC_006884	0	0	0	0	0	0	0	0	0	4.61538	1.02564	0	0	0	0	0	0	0	0	0	0	0	0	0	0	0	0	0	0	0	0	0	0	0	0	0	0	0	0	0	0.512821	0.512821	0	0	0	0.512821	0	0
phage S-PM2	NC_006820	0.442478	0.442478	0.884956	0.442478	0.442478	0.442478	0	0	0	0.442478	0.884956	0	0	0	0.442478	0.442478	0.442478	0.442478	0	0	0	0	0	0	0	0	0	0	0	0	0	0.442478	0	0	0	0	0	0	0	0.442478	0	0	0	0	0	0.442478	0	0
phage Syn9	NC_008296	0	0	0	0	0	0	0	0	0	2.64317	1.32159	0	0	0	0	0	0	0	0	0	0	0	0	0	0	0	0	0	0	0	0	0	0	0	0	0	0	0	0	0	0	0	0	0	0	0.440529	0	0
phage P-SSM2	NC_006883	0	0.311526	0	0	0	0	0	0	0	2.18069	0.934579	0	0	0	0	0	0	0	0	0	0	0	0	0	0	0	0.311526	0	0	0	0	0	0	0	0	0	0	0	0	0	0	0	0	0	0	0.311526	0	0
phage Bcep1]	NC_005263	0	0	0	0	0	0	0	0	0	1.42857	0	0	0	0	0	0	0	0	0	1.42857	1.42857	0	4.28571	2.85714	2.85714	2.85714	4.28571	0	0	0	0	0	0	0	0	0	0	0	0	0	1.42857	1.42857	2.85714	0	0	1.42857	0	1.42857
phage Bcep781]	NC_004333	0	0	0	0	0	0	0	0	0	0	0	0	0	0	0	0	0	0	0	1.53846	0	0	4.61538	3.07692	3.07692	4.61538	4.61538	0	0	0	0	0	0	0	0	0	0	0	0	0	1.53846	1.53846	3.07692	0	0	1.53846	0	1.53846
phage Bcep43]	NC_005342	0	0	0	0	0	0	0	0	0	0	0	0	0	0	0	0	0	0	0	1.5625	0	0	4.6875	3.125	3.125	4.6875	4.6875	0	0	0	0	0	0	0	0	0	0	0	0	0	1.5625	1.5625	3.125	0	0	1.5625	0	1.5625
phage BcepB1A]	NC_005886	0	0	0	0	0	0	0	0	0	0	0	0	0	1.36986	1.36986	1.36986	1.36986	1.36986	1.36986	0	1.36986	1.36986	4.10959	2.73973	2.73973	2.73973	4.10959	0	0	0	0	1.36986	0	0	0	0	0	0	0	0	0	0	0	0	0	0	0	0
phage BcepF1]	NC_009015	0	0	1.88679	0	1.88679	0	0	1.88679	0	0	0	0	0	1.88679	0	0	0	0	0	0	1.88679	1.88679	3.77358	1.88679	1.88679	1.88679	1.88679	1.88679	1.88679	0	0	0	0	0	0	0	0	0	0	0	3.77358	3.77358	0	0	0	0	0	1.88679
phage G1]	NC_007066	0	0	0	0.473934	0.473934	0	0	0	0	0	0	0	0	1.4218	0	0	0	0	0	0	0	0.473934	0.473934	0	0	0	0.473934	0	0	0	0	0	0	0	0.947867	0.947867	0.947867	0.947867	0	0	0	0	0.473934	0	0	0	0	0
phage K]	NC_005880	0	0	0	0.884956	0.884956	0	0	0	0	0	0	0	0	1.76991	0	0	0	0	0	0	0	0.884956	0.884956	0	0	0	0	0	0	0	0	0	0	0	0.884956	0.884956	0.884956	0.884956	0	0	0	0	0.884956	0	0	0	0	0
phage Twort	NC_007021	0	0.529101	0	0	0	0	0	0	0	0	0	0	0	0.529101	0	0	0	0	0	0.529101	0	0	0.529101	0	0	0	0	0	0	0	0	0	0	0	0.529101	0.529101	0.529101	0.529101	0	0	0	0	0.529101	0	0	0.529101	0	0
phage P100]	NC_007610	0	0.591716	0	0	0	0	0	0	0	0	0.591716	0	0	0	0	0	0	0	0.591716	0.591716	0	0.591716	0	0.591716	0.591716	0.591716	0	0	0	0	0	0	0	0	0	0	0	0	0	0	0	0	0	0	0	0	0	0
phage LP65]	NC_006565	0	0.609756	0	0	0.609756	0	0	0	0	0	0	0	0	1.21951	0	0	0	0	0	0	0	0	0	0.609756	0.609756	0.609756	0	0	0	0	0	0.609756	0	0	0	0	0	0.609756	0	0	0	0	0	0	0	0	0	0
phage EL]	NC_007623	0	0	0	0	0	0	0	0	0	0	0	0	0	0.510204	0	0	0	0.510204	0.510204	0.510204	0	0	0	0.510204	0.510204	0.510204	0	0.510204	0.510204	0	0	0	0	0	0	0	0	0	0	0	0	0	0	0	0	0	0.510204	0.510204
phage phiKZ	NC_004629	0	0	0	0	0	0	0	0	0	0	0.333333	0	0	0.333333	0	0	0	0	0	0	0	0	0	0	0	0	0	0	0	0	0	0	0	0	0	0	0	0.333333	0	0	0	0	0	0	0	0.333333	0	0
phage Aaphi23	NC_004827	0	0	0	0	0	0	0	0	0	1.53846	0	0	0	0	0	0	0	10.7692	7.69231	4.61538	3.07692	6.15385	4.61538	0	0	0	1.53846	4.61538	3.07692	0	0	0	0	0	0	0	0	0	0	0	0	0	0	0	0	1.53846	0	1.53846
phage Felix 01	NC_005282	2.09205	3.76569	0.83682	1.25523	2.51046	0.83682	0.83682	2.09205	0	0.41841	0.83682	1.25523	0.83682	2.09205	0.83682	0.83682	0	0.41841	0.41841	0	0	0	0.41841	0	0	0	0	0	0	0	0	0.41841	0.41841	0	0	0	0	0	0.83682	0.83682	1.25523	1.25523	2.09205	0	1.67364	0	0.41841	0
phage Bxz1	NC_004687	0.45045	0.45045	0	0	0	0	0	0	0	0	0.45045	0	0	0.45045	0	0	0	0	0	0	0	0	0	0	0	0	0	0	0	0	0	0	0	0	0	0	0	0	0	0	0	0	0	0	0	0	0	0
phage EJ-1	NC_005294	1.44928	1.44928	0	0	0	0	0	0	0	0	0	1.44928	1.44928	0	0	0	0	0	0	0	0	0	0	1.44928	1.44928	1.44928	0	0	0	0	0	0	0	1.44928	0	0	0	0	0	0	0	0	2.89855	0	0	0	0	0
phage GBSV1	NC_008376	0	0	0	0	0	0	0	0	0	0	0	0	0	0	0	0	0	0	0	0	0	0	0	0	0	0	1.85185	0	3.7037	0	1.85185	0	0	0	1.85185	1.85185	1.85185	0	0	0	0	0	0	0	0	0	0	3.7037
phage RM 378	NC_004735	0	0	0	0	0	0	0	0	0	0	0.714286	0	0	0	0	0	0	0	0.714286	0.714286	0	0.714286	0	0	0	0	0	0	0	0	0	0	0	0	0	0	0	0	0	0	0	0	0	0	0	0	0	0.714286
PhiCh1	NC_004084	0	0	0	0	0	0	0	0	0	0	0	0	0	0	0	0	0	0	0	0	0	0	0	0	0	1.07527	0	0	0	0	0	0	0	0	0	0	0	0	0	0	0	0	0	0	0	0	0	0
phage Ma-LMM01	NC_008562	0	0	0	0	0	0	0	0	0	0	0	0.561798	0.561798	0	0	0	0	0	0	0	0	0.561798	0	0	0	0	0	0.561798	0.561798	0	0	0	0	0	0	0	0	0	0	0	0	0	0	0	0	0.561798	0	0
phage P1]	NC_005856	0.934579	0.934579	0.934579	0	0.934579	0	0	0	0	0	0	0	0	1.86916	0	0	0.934579	0	1.86916	1.86916	2.80374	1.86916	1.86916	0	0	0	0.934579	0.934579	0.934579	0	0	0	0	0	0	0	0	0	0	0	0	0	0	0	0	0.934579	0	3.73832
phage P4]	NC_001609	0	0	0	0	0	0	0	0	0	0	0	0	0	0	0	0	0	0	0	0	7.14286	7.14286	0	0	0	0	0	7.14286	7.14286	0	0	0	0	0	0	0	0	0	0	0	0	0	0	0	0	0	0	0
phage phi CD119	NC_007917	0	0	0	0	0	0	0	0	0	0	0	0	0	0	0	0	0	2.89855	0	0	1.44928	1.44928	0	0	0	0	1.44928	0	0	0	1.44928	0	0	0	0	0	0	0	0	0	0	0	1.44928	0	0	0	0	1.44928
[truncated: 210 more columns]

## Sheet: Sheet2
10	AC-Namen	Catera	Bxz1	P27	V	φE255	BcepMu	Mu	RSA1	φ52237	φE202	φE12-2	186	Wφ	PsP3	P2	L-413C	φ CTX	φ-MhaA1-PHL101	VHML	VP882	F108	HP1	HP2	K139	25	31	44RR2	RB69	RB32	T4	RB49	Aeh1	RB43	KVP40	P-SSM4	S-PM2	Syn9	P-SSM2	Bcep1	Bcep781	Bcep43	BcepB1A	BcepF1	G1	K	Twort	P100	LP65
Catera	NC_008207	100	95.4128
Bxz1	NC_004687	92.7928	100
P27	NC_003356			100	42.1053			15.7895
V	NC_003444			45.283	100			18.8679
φ E255	NC_009237					100	88.6792	33.9623	13.2075	15.0943	15.0943		11.3208	13.2075	11.3208	13.2075	11.3208		11.3208	13.2075
BcepMu	NC_005882					94.2308	100	32.6923	15.3846	15.3846	15.3846		13.4615	13.4615	11.5385	13.4615	11.5385		11.5385	11.5385
Mu	NC_000929			16.9811	16.9811	15.0943	16.9811	100
RSA1	NC_009382					15.6863	15.6863	17.6471	100	54.902	41.1765	35.2941	39.2157	39.2157	39.2157	39.2157	39.2157	41.1765	39.2157	21.5686	17.6471	11.7647	13.7255	11.7647	11.7647
φ52237	NC_007145					17.7778	17.7778	20	62.2222	100	73.3333	48.8889	46.6667	46.6667	46.6667	44.4444	42.2222	44.4444	40	22.2222	15.5556	13.3333	13.3333	13.3333	13.3333
φE202	NC_009234					20.4545	18.1818	18.1818	63.6364	100	86.3636	52.2727	52.2727	52.2727	52.2727	50	52.2727	50	43.1818	22.7273	15.9091	13.6364	13.6364	13.6364	13.6364
φE12-2	NC_009236					17.5	17.5	22.5	60	72.5	55	100	55	55	55	55	50	52.5	47.5	27.5	20	15	15	15	17.5
186	NC_001317					15.2174	15.2174	21.7391	45.6522	47.8261	36.9565	34.7826	100	69.5652	84.7826	69.5652	69.5652	54.3478	50	28.2609	21.7391	21.7391	21.7391	21.7391	23.913
Wφ	NC_005056					11.3636	13.6364	22.7273	47.7273	47.7273	36.3636	36.3636	70.4545	100	68.1818	88.6364	93.1818	52.2727	50	27.2727	18.1818	18.1818	20.4545	20.4545	20.4545
PsP3	NC_005340					15	17.5	22.5	55	60	47.5	42.5	90	77.5	100	77.5	77.5	60	57.5	25	20	22.5	27.5	27.5	30
P2	NC_001895					13.9535	13.9535	23.2558	48.8372	48.8372	37.2093	37.2093	72.093	90.6977	69.7674	100	90.6977	53.4884	51.1628	27.907	18.6047	16.2791	20.9302	20.9302	18.6047
L-413C	NC_004745					15	15	22.5	52.5	50	37.5	37.5	75	97.5	72.5	95	100	60	57.5	30	22.5	17.5	22.5	22.5	22.5
φ CTX	NC_003278					13.0435	13.0435	15.2174	47.8261	47.8261	36.9565	32.6087	52.1739	52.1739	52.1739	52.1739	50	100	43.4783	23.913	19.5652			10.8696	17.3913
φ-MhaA1-PHL101	NC_008201					14.5833	14.5833	16.6667	43.75	37.5	27.0833	27.0833	45.8333	47.9167	45.8333	45.8333	50	43.75	100	20.8333	12.5	20.8333	16.6667	14.5833	16.6667
VHML	NC_004456					12.5	10.7143	12.5	19.6429	19.6429	19.6429	16.0714	23.2143	21.4286	19.6429	21.4286	19.6429	19.6429	17.8571	100	50
VP882	NC_009016								12.6761	12.6761	12.6761		15.493	12.6761	14.0845	14.0845	12.6761	14.0845	11.2676	40.8451	100
F108	NC_008193								11.6279	16.2791			20.9302	18.6047	20.9302	16.2791	16.2791	11.6279	20.9302			100	58.1395	58.1395	55.814
HP1	NC_001697								14.6341	17.0732			24.3902	21.9512	24.3902	21.9512	21.9512	12.1951	19.5122			60.9756	100	87.8049	56.0976
HP2	NC_003315								16.6667	16.6667			27.7778	25	27.7778	25	25	13.8889	19.4444			69.4444	97.2222	100	61.1111
K139	NC_003313								16.2791	16.2791			23.2558	18.6047	27.907	18.6047	18.6047	18.6047	20.9302			53.4884	51.1628	51.1628	100
25	NC_008208																									100	83.682	78.2427	41.4226	43.0962	44.3515	38.9121	35.5649	39.3305	33.0544	13.3891	12.9707	13.8075	12.5523
31	NC_007022																									82.3045	100	93.8272	41.9753	43.2099	42.3868	39.5062	37.4486	39.0947	31.6872	12.7572	11.9342	12.7572	11.5226
44RR2	NC_005135																									83.0579	100	96.6942	42.1488	43.3884	42.562	39.6694	37.6033	39.2562	31.405	12.8099	11.9835	12.3967	11.5702
RB69	NC_004928																									40.9962	41.7625	36.3985	100	80.4598	75.4789	39.4636	32.1839	37.5479	30.6513	13.41	12.2605	13.7931	12.6437
RB32	NC_008515																									42.1456	40.613	35.6322	76.6284	100	90.0383	40.613	33.7165	39.0805	31.4176	14.5594	13.0268	13.7931	13.41
T4	NC_000866																									44	41.8182	34.1818	72	87.6364	100	41.0909	34.1818	38.9091	33.8182	14.9091	13.8182	14.5455	14.1818
RB49	NC_005066																									37.5	37.8788	33.3333	39.7727	42.0455	41.6667	100	33.3333	38.2576	29.1667	13.2576	12.5	12.8788	12.5
Aeh1	NC_005260																									26.1628	26.4535	23.8372	25	27.0349	27.907	25	100	26.4535	27.3256	10.1744	10.1744
RB43	Tulane
KVP40	NC_005083																									20.6989	20.9677	17.7419	19.3548	20.6989	22.043	19.086	23.1183	20.1613	100
P-SSM4	NC_006884																									14.359	14.359	11.2821	14.359	16.9231	17.4359	15.8974	14.359	15.3846	17.4359	100	41.0256	60.5128	56.4103
S-PM2	NC_006820																									13.2743	12.8319	10.6195	13.2743	14.6018	15.0442	14.1593	14.1593	13.2743	15.4867	36.7257	100	43.3628	36.7257
Syn9	NC_008296																									14.0969	13.6564	11.0132	14.0969	14.978	15.4185	14.0969	13.6564	14.978	16.7401	53.7445	40.9692	100	45.815
P-SSM2	NC_006883																													10.2804	10.5919				11.5265	36.7601	27.4143	35.8255	100
Bcep1	NC_005263																																							100	84.2857	84.2857	12.8571
Bcep781	NC_004333																																							89.2308	100	96.9231	13.8462	12.3077
Bcep43	NC_005342																																							92.1875	98.4375	100	12.5	10.9375
BcepB1A	NC_005886																																							15.0685	15.0685	15.0685	100	20.5479
BcepF1	NC_009015																																							15.0943	16.9811	15.0943	35.8491	100
G1	NC_007066																																												100	58.7678	54.5024	32.7014	18.4834
K	NC_005880																																												97.3451	100	75.2212	51.3274	31.8584
Twort	NC_007021																																												60.3175	49.2063	100	34.9206	24.3386
P100	NC_007610																																												39.0533	34.9112	34.9112	100	21.3018
LP65	NC_006565																																												22.561	21.9512	25.6098	20.7317	100
EL	NC_007623
φKZ	NC_004629
Aaφ23	NC_004827
Felix 01	NC_005282
EJ-1	NC_005294
GBSV1	NC_008376
RM 378	NC_004735
φCh1	NC_004084
Ma-LMM01	NC_008562
P1	NC_005856
P4	NC_001609
φ CD119	NC_007917
[truncated: 12 more columns]

## Sheet: Sheet3
10	AC-Namen	phage Bxz1	phage P27	phage V]	phage phiE255	phage BcepMu	phage Mu	phage RSA1	phage phi52237	phage phiE202	phage phiE12-2	phage 186	phage WPhi	phage PsP3	phage P2]	phage L-413C	phage phi CTX	phage phi-MhaA1-PHL101	phage VHML	phage VP882	phage F108	phage HP1]	phage HP2]	phage K139	phage 25]	phage 31]	phage 44RR2	phage RB69	phage RB32	phage T4	phage RB49	phage Aeh1	phage RB43	phage KVP40	phage P-SSM4	phage S-PM2	phage Syn9	phage P-SSM2	phage Bcep1]	phage Bcep781]	phage Bcep43]	phage BcepB1A]	phage BcepF1]	phage G1]	phage K]	phage Twort	phage P100]	phage LP65]	phage EL]
phage Bxz1	NC_004687	100
phage P27	NC_003356		100	42.1053			15.7895
phage V]	NC_003444		45.283	100			18.8679
phage phiE255	NC_009237				100	88.6792	33.9623	13.2075	15.0943	15.0943		11.3208	13.2075	11.3208	13.2075	11.3208		11.3208	13.2075
phage BcepMu	NC_005882				94.2308	100	32.6923	15.3846	15.3846	15.3846		13.4615	13.4615	11.5385	13.4615	11.5385		11.5385	11.5385
phage Mu	NC_000929		16.9811	16.9811	15.0943	16.9811	100
phage RSA1	NC_009382				15.6863	15.6863	17.6471	100	54.902	41.1765	35.2941	39.2157	39.2157	39.2157	39.2157	39.2157	41.1765	39.2157	21.5686	17.6471	11.7647	13.7255	11.7647	11.7647
phage phi52237	NC_007145				17.7778	17.7778	20	62.2222	100	73.3333	48.8889	46.6667	46.6667	46.6667	44.4444	42.2222	44.4444	40	22.2222	15.5556	13.3333	13.3333	13.3333	13.3333
phage phiE202	NC_009234				20.4545	18.1818	18.1818	63.6364	100	86.3636	52.2727	52.2727	52.2727	52.2727	50	52.2727	50	43.1818	22.7273	15.9091	13.6364	13.6364	13.6364	13.6364
phage phiE12-2	NC_009236				17.5	17.5	22.5	60	72.5	55	100	55	55	55	55	50	52.5	47.5	27.5	20	15	15	15	17.5
phage 186	NC_001317				15.2174	15.2174	21.7391	45.6522	47.8261	36.9565	34.7826	100	69.5652	84.7826	69.5652	69.5652	54.3478	50	28.2609	21.7391	21.7391	21.7391	21.7391	23.913
phage WPhi	NC_005056				11.3636	13.6364	22.7273	47.7273	47.7273	36.3636	36.3636	70.4545	100	68.1818	88.6364	93.1818	52.2727	50	27.2727	18.1818	18.1818	20.4545	20.4545	20.4545
phage PsP3	NC_005340				15	17.5	22.5	55	60	47.5	42.5	90	77.5	100	77.5	77.5	60	57.5	25	20	22.5	27.5	27.5	30
phage P2]	NC_001895				13.9535	13.9535	23.2558	48.8372	48.8372	37.2093	37.2093	72.093	90.6977	69.7674	100	90.6977	53.4884	51.1628	27.907	18.6047	16.2791	20.9302	20.9302	18.6047
phage L-413C	NC_004745				15	15	22.5	52.5	50	37.5	37.5	75	97.5	72.5	95	100	60	57.5	30	22.5	17.5	22.5	22.5	22.5
phage phi CTX	NC_003278				13.0435	13.0435	15.2174	47.8261	47.8261	36.9565	32.6087	52.1739	52.1739	52.1739	52.1739	50	100	43.4783	23.913	19.5652			10.8696	17.3913
phage phi-MhaA1-PHL101	NC_008201				14.5833	14.5833	16.6667	43.75	37.5	27.0833	27.0833	45.8333	47.9167	45.8333	45.8333	50	43.75	100	20.8333	12.5	20.8333	16.6667	14.5833	16.6667
phage VHML	NC_004456				12.5	10.7143	12.5	19.6429	19.6429	19.6429	16.0714	23.2143	21.4286	19.6429	21.4286	19.6429	19.6429	17.8571	100	50
phage VP882	NC_009016							12.6761	12.6761	12.6761		15.493	12.6761	14.0845	14.0845	12.6761	14.0845	11.2676	40.8451	100
phage F108	NC_008193							11.6279	16.2791			20.9302	18.6047	20.9302	16.2791	16.2791	11.6279	20.9302			100	58.1395	58.1395	55.814
phage HP1]	NC_001697							14.6341	17.0732			24.3902	21.9512	24.3902	21.9512	21.9512	12.1951	19.5122			60.9756	100	87.8049	56.0976
phage HP2]	NC_003315							16.6667	16.6667			27.7778	25	27.7778	25	25	13.8889	19.4444			69.4444	97.2222	100	61.1111
phage K139	NC_003313							16.2791	16.2791			23.2558	18.6047	27.907	18.6047	18.6047	18.6047	20.9302			53.4884	51.1628	51.1628	100
phage 25]	NC_008208																								100	83.682	78.2427	41.4226	43.0962	44.3515	38.9121	35.5649	39.3305	33.0544	13.3891	12.9707	13.8075	12.5523
phage 31]	NC_007022																								82.3045	100	93.8272	41.9753	43.2099	42.3868	39.5062	37.4486	39.0947	31.6872	12.7572	11.9342	12.7572	11.5226
phage 44RR2	NC_005135																								83.0579	100	96.6942	42.1488	43.3884	42.562	39.6694	37.6033	39.2562	31.405	12.8099	11.9835	12.3967	11.5702
phage RB69	NC_004928																								40.9962	41.7625	36.3985	100	80.4598	75.4789	39.4636	32.1839	37.5479	30.6513	13.41	12.2605	13.7931	12.6437
phage RB32	NC_008515																								42.1456	40.613	35.6322	76.6284	100	90.0383	40.613	33.7165	39.0805	31.4176	14.5594	13.0268	13.7931	13.41
phage T4	NC_000866																								44	41.8182	34.1818	72	87.6364	100	41.0909	34.1818	38.9091	33.8182	14.9091	13.8182	14.5455	14.1818
phage RB49	NC_005066																								37.5	37.8788	33.3333	39.7727	42.0455	41.6667	100	33.3333	38.2576	29.1667	13.2576	12.5	12.8788	12.5
phage Aeh1	NC_005260																								26.1628	26.4535	23.8372	25	27.0349	27.907	25	100	26.4535	27.3256	10.1744	10.1744
phage RB43	???????
phage KVP40	NC_005083																								20.6989	20.9677	17.7419	19.3548	20.6989	22.043	19.086	23.1183	20.1613	100
phage P-SSM4	NC_006884																								14.359	14.359	11.2821	14.359	16.9231	17.4359	15.8974	14.359	15.3846	17.4359	100	41.0256	60.5128	56.4103
phage S-PM2	NC_006820																								13.2743	12.8319	10.6195	13.2743	14.6018	15.0442	14.1593	14.1593	13.2743	15.4867	36.7257	100	43.3628	36.7257
phage Syn9	NC_008296																								14.0969	13.6564	11.0132	14.0969	14.978	15.4185	14.0969	13.6564	14.978	16.7401	53.7445	40.9692	100	45.815
phage P-SSM2	NC_006883																												10.2804	10.5919				11.5265	36.7601	27.4143	35.8255	100
phage Bcep1]	NC_005263																																						100	84.2857	84.2857	12.8571
phage Bcep781]	NC_004333																																						89.2308	100	96.9231	13.8462	12.3077
phage Bcep43]	NC_005342																																						92.1875	98.4375	100	12.5	10.9375
phage BcepB1A]	NC_005886																																						15.0685	15.0685	15.0685	100	20.5479
phage BcepF1]	NC_009015																																						15.0943	16.9811	15.0943	35.8491	100
phage G1]	NC_007066																																											100	58.7678	54.5024	32.7014	18.4834
phage K]	NC_005880																																											97.3451	100	75.2212	51.3274	31.8584
phage Twort	NC_007021																																											60.3175	49.2063	100	34.9206	24.3386
phage P100]	NC_007610																																											39.0533	34.9112	34.9112	100	21.3018
phage LP65]	NC_006565																																											22.561	21.9512	25.6098	20.7317	100
phage EL]	NC_007623																																																100
phage phiKZ	NC_004629																																																19.6667
phage Aaphi23	NC_004827
phage Felix 01	NC_005282
phage EJ-1	NC_005294
phage GBSV1	NC_008376
phage RM 378	NC_004735
PhiCh1	NC_004084
phage Ma-LMM01	NC_008562
phage P1]	NC_005856
phage P4]	NC_001609
phage phi CD119	NC_007917
[truncated: 11 more columns]
